# Supplementary material for: Diethyl [(2-chloro­anilino)(1,3-diphenyl-1H-pyrazol-4-yl)meth­yl]phospho­nate
Source: Acta Crystallogr Sect E Struct Rep Online. 2013 Jan 4;69(Pt 2):o182. doi: 10.1107/S1600536812051719 (PMC3569244; doi:10.1107/S1600536812051719)
Supplement: Supplementary file 1 [file e-69-0o182-sup1.cif]

##############################################################################
#                                                                            #
# This CIF contains the data in a paper accepted for publication in          #
# Acta Crystallographica Section E. It conforms to the requirements of       #
# Notes for Authors for Acta Crystallographica Section E, and has been       #
# peer reviewed under the auspices of the IUCr Commission on Journals.       #
#                                                                            #
# Full details of the Crystallographic Information File format               #
# are given in the paper "The Crystallographic Information File (CIF):       #
# a New Standard Archive File for Crystallography" by S. R. Hall, F. H.      #
# Allen and I. D. Brown [Acta Cryst. (1991), A47, 655-685].                  #
#                                                                            #
# The current version of the core CIF dictionary is obtainable from          #
# ftp://ftp.iucr.org/pub/cif_core.dic.                                       #
#                                                                            #
# Software is freely available for graphical display of the structure(s)     #
# in this CIF. For information consult the CIF software page                 #
# http://www.iucr.org/resources/cif/software.                                #
#                                                                            #
# This file may be used for bona fide research purposes within the           #
# scientific community so long as proper attribution is given to the journal # 
# article from which it was obtained.                                        #
#                                                                            #
##############################################################################
data_I
_audit_creation_method     SHELXL-97
_chemical_name_systematic
;
Diethyl
[(2-chloroanilino)(1,3-diphenyl-1<i>H</i>-pyrazol-4-yl)methyl]phosphonate
;
_chemical_name_common     ?
_chemical_formula_moiety     'C26 H27 Cl N3 O3 P'
_chemical_formula_sum     'C26 H27 Cl N3 O3 P'
_chemical_formula_iupac     'C26 H27 Cl N3 O3 P'
_chemical_formula_weight     495.93
_chemical_melting_point     ?
_symmetry_cell_setting     monoclinic
_symmetry_space_group_name_H-M     'P 1 21/c 1'
_symmetry_space_group_name_hall     '-P 2ybc'
loop_
    _symmetry_equiv_pos_as_xyz
    'x, y, z'
    '-x, y+1/2, -z+1/2'
    '-x, -y, -z'
    'x, -y-1/2, z-1/2'
_cell_length_a     11.2379(3)
_cell_length_b     23.7075(6)
_cell_length_c     9.4570(2)
_cell_angle_alpha     90.00
_cell_angle_beta     90.8090(10)
_cell_angle_gamma     90.00
_cell_volume     2519.31(11)
_cell_formula_units_Z     4
_cell_measurement_reflns_used     4289
_cell_measurement_theta_min     1.81
_cell_measurement_theta_max     25.00
_cell_measurement_temperature     298(2)
_exptl_crystal_description     monoclinic
_exptl_crystal_colour     colourless
_exptl_crystal_size_max     0.25
_exptl_crystal_size_mid     0.20
_exptl_crystal_size_min     0.18
_exptl_crystal_density_diffrn     1.308
_exptl_crystal_density_meas     ?
_exptl_crystal_density_method     'not measured'
_exptl_crystal_F_000     1040
_exptl_absorpt_coefficient_mu     0.248
_exptl_absorpt_correction_type     multi-scan
_exptl_absorpt_process_details     '(<i>SADABS</i>; Bruker, 2008)'
_exptl_absorpt_correction_T_min     0.9407
_exptl_absorpt_correction_T_max     0.9568
_exptl_special_details     ?
_diffrn_ambient_temperature     298(2)
_diffrn_radiation_type     MoK\a
_diffrn_radiation_wavelength     0.71073
_diffrn_radiation_source     'fine-focus sealed tube'
_diffrn_radiation_monochromator     graphite
_diffrn_measurement_device_type
                                'Bruker APEXII CCD area-detector diffractometer'
_diffrn_measurement_method     '\w and \f scans'
_diffrn_detector_area_resol_mean     ?
_diffrn_reflns_number     14995
_diffrn_reflns_av_R_equivalents     0.0203
_diffrn_reflns_av_sigmaI/netI     0.0219
_diffrn_reflns_theta_min     1.81
_diffrn_reflns_theta_max     25.00
_diffrn_reflns_theta_full     25.00
_diffrn_measured_fraction_theta_max     0.968
_diffrn_measured_fraction_theta_full     0.968
_diffrn_reflns_limit_h_min     -12
_diffrn_reflns_limit_h_max     13
_diffrn_reflns_limit_k_min     -27
_diffrn_reflns_limit_k_max     27
_diffrn_reflns_limit_l_min     -11
_diffrn_reflns_limit_l_max     8
_diffrn_standards_number     0
_diffrn_standards_interval_count     ?
_diffrn_standards_interval_time     ?
_diffrn_standards_decay_%     0
_refine_special_details
;
Refinement of <i>F</i>^2^ against ALL reflections. The weighted <i>R</i>-factor
<i>wR</i> and goodness of fit <i>S</i> are based on <i>F</i>^2^, conventional
<i>R</i>-factors <i>R</i> are based on <i>F</i>, with <i>F</i> set to zero for
negative <i>F</i>^2^. The threshold expression of <i>F</i>^2^ >
\s(<i>F</i>^2^) is used only for calculating <i>R</i>-factors(gt) <i>etc</i>.
and is not relevant to the choice of reflections for refinement.
<i>R</i>-factors based on <i>F</i>^2^ are statistically about twice as large
as those based on <i>F</i>, and <i>R</i>- factors based on ALL data will be
even larger.
;
_reflns_number_total     4289
_reflns_number_gt     3322
_reflns_threshold_expression     >2sigma(I)
_refine_ls_structure_factor_coef     Fsqd
_refine_ls_matrix_type     full
_refine_ls_R_factor_all     0.0605
_refine_ls_R_factor_gt     0.0445
_refine_ls_wR_factor_gt     0.1170
_refine_ls_wR_factor_ref     0.1354
_refine_ls_goodness_of_fit_ref     1.045
_refine_ls_restrained_S_all     1.052
_refine_ls_number_reflns     4289
_refine_ls_number_parameters     346
_refine_ls_number_restraints     99
_refine_ls_hydrogen_treatment     constr
_refine_ls_weighting_scheme     calc
_refine_ls_weighting_details
         'calc w=1/[\s^2^(Fo^2^)+(0.0609P)^2^+1.4582P] where P=(Fo^2^+2Fc^2^)/3'
_atom_sites_solution_hydrogens     geom
_atom_sites_solution_primary     direct
_atom_sites_solution_secondary     difmap
_refine_ls_shift/su_max     0.001
_refine_ls_shift/su_mean     0.000
_refine_diff_density_max     0.352
_refine_diff_density_min     -0.289
_refine_ls_extinction_method     none
_refine_ls_extinction_coef     ?
loop_
    _atom_type_symbol
    _atom_type_description
    _atom_type_scat_dispersion_real
    _atom_type_scat_dispersion_imag
    _atom_type_scat_source
    'C' 'C' 0.0033 0.0016
                         'International Tables Vol C Tables 4.2.6.8 and 6.1.1.4'
    'H' 'H' 0.0000 0.0000
                         'International Tables Vol C Tables 4.2.6.8 and 6.1.1.4'
    'N' 'N' 0.0061 0.0033
                         'International Tables Vol C Tables 4.2.6.8 and 6.1.1.4'
    'O' 'O' 0.0106 0.0060
                         'International Tables Vol C Tables 4.2.6.8 and 6.1.1.4'
    'P' 'P' 0.1023 0.0942
                         'International Tables Vol C Tables 4.2.6.8 and 6.1.1.4'
    'Cl' 'Cl' 0.1484 0.1585
                         'International Tables Vol C Tables 4.2.6.8 and 6.1.1.4'
_computing_data_collection     '<i>APEX2</i> (Bruker, 2008)'
_computing_cell_refinement     '<i>SAINT</i> (Bruker, 2008)'
_computing_data_reduction     '<i>SAINT</i> (Bruker, 2008)'
_computing_structure_solution     '<i>SHELXS97</i> (Sheldrick, 2008)'
_computing_structure_refinement     '<i>SHELXL97</i> (Sheldrick, 2008)'
_computing_molecular_graphics     '<i>ORTEP-3</i> (Farrugia, 2012)'
_computing_publication_material
              '<i>SHELXL97</i> (Sheldrick, 2008) and <i>PLATON</i> (Spek, 2009)'
loop_
    _atom_site_type_symbol
    _atom_site_label
    _atom_site_fract_x
    _atom_site_fract_y
    _atom_site_fract_z
    _atom_site_U_iso_or_equiv
    _atom_site_adp_type
    _atom_site_calc_flag
    _atom_site_refinement_flags
    _atom_site_occupancy
    _atom_site_symmetry_multiplicity
    _atom_site_disorder_assembly
    _atom_site_disorder_group
    C C1 0.2516(2) 0.38895(10) 0.2029(2) 0.0451(5) Uani d . 1 1 B .
    C C2 0.1701(2) 0.41684(10) 0.1112(2) 0.0446(5) Uani d . 1 1 . .
    C C3 0.1721(2) 0.47164(11) 0.1545(2) 0.0493(6) Uani d . 1 1 . .
    H H3 0.1278 0.5011 0.1155 0.059 Uiso calc R 1 1 . .
    C C4 0.2883(2) 0.52521(10) 0.3362(2) 0.0472(6) Uani d . 1 1 . .
    C C5 0.2621(3) 0.57751(12) 0.2825(3) 0.0707(8) Uani d . 1 1 . .
    H H5 0.2154 0.5808 0.2010 0.085 Uiso calc R 1 1 . .
    C C6 0.3046(3) 0.62490(13) 0.3490(4) 0.0801(10) Uani d . 1 1 . .
    H H6 0.2858 0.6603 0.3126 0.096 Uiso calc R 1 1 . .
    C C7 0.3747(3) 0.62076(13) 0.4687(3) 0.0713(8) Uani d . 1 1 . .
    H H7 0.4067 0.6529 0.5110 0.086 Uiso calc R 1 1 . .
    C C8 0.3967(3) 0.56867(14) 0.5246(3) 0.0785(10) Uani d . 1 1 . .
    H H8 0.4420 0.5656 0.6073 0.094 Uiso calc R 1 1 . .
    C C9 0.3528(3) 0.52038(13) 0.4605(3) 0.0686(8) Uani d . 1 1 . .
    H H9 0.3666 0.4852 0.5008 0.082 Uiso calc R 1 1 . .
    C C10 0.2882(2) 0.32923(11) 0.2039(3) 0.0540(6) Uani d DU 1 1 . .
    C C13 0.3581(4) 0.21686(16) 0.2042(5) 0.1082(13) Uani d DU 1 1 . .
    H H13 0.3818 0.1793 0.2048 0.130 Uiso calc R 1 1 A 1
    C C11 0.4035(4) 0.31377(19) 0.2283(6) 0.0841(14) Uani d PU 0.748(4) 1 B 1
    H H11 0.4605 0.3414 0.2457 0.101 Uiso calc PR 0.748(4) 1 B 1
    C C12 0.4372(5) 0.2577(2) 0.2276(8) 0.1102(19) Uani d PU 0.748(4) 1 B 1
    H H12 0.5166 0.2483 0.2438 0.132 Uiso calc PR 0.748(4) 1 B 1
    C C14 0.2368(5) 0.23124(18) 0.1783(6) 0.0879(14) Uani d PU 0.748(4) 1 B 1
    H H14 0.1809 0.2031 0.1608 0.106 Uiso calc PR 0.748(4) 1 B 1
    C C15 0.2025(4) 0.28700(16) 0.1793(4) 0.0658(11) Uani d PU 0.748(4) 1 B 1
    H H15 0.1232 0.2967 0.1638 0.079 Uiso calc PR 0.748(4) 1 B 1
    C C11' 0.3088(8) 0.2986(5) 0.0798(12) 0.070(3) Uani d PDU 0.252(4) 1 B 2
    H H11' 0.2980 0.3164 -0.0071 0.084 Uiso calc PR 0.252(4) 1 B 2
    C C12' 0.3449(8) 0.2426(5) 0.0829(16) 0.087(4) Uani d PDU 0.252(4) 1 B 2
    H H12' 0.3596 0.2235 -0.0010 0.104 Uiso calc PR 0.252(4) 1 B 2
    C C14' 0.3428(10) 0.2451(6) 0.3322(18) 0.099(4) Uani d PDU 0.252(4) 1 B 2
    H H14' 0.3563 0.2267 0.4178 0.119 Uiso calc PR 0.252(4) 1 B 2
    C C15' 0.3071(9) 0.3009(5) 0.3293(13) 0.078(3) Uani d PDU 0.252(4) 1 B 2
    H H15' 0.2957 0.3198 0.4142 0.094 Uiso calc PR 0.252(4) 1 B 2
    C C16 0.1013(2) 0.39307(10) -0.0133(2) 0.0470(6) Uani d . 1 1 . .
    H H16 0.1320 0.3551 -0.0314 0.056 Uiso calc R 1 1 . .
    C C17 -0.0919(2) 0.34143(10) -0.0260(2) 0.0494(6) Uani d . 1 1 . .
    C C18 -0.0505(3) 0.30056(12) -0.1201(3) 0.0654(7) Uani d . 1 1 . .
    H H18 0.0252 0.3043 -0.1575 0.078 Uiso calc R 1 1 . .
    C C19 -0.1197(3) 0.25502(13) -0.1583(3) 0.0782(9) Uani d . 1 1 . .
    H H19 -0.0898 0.2282 -0.2202 0.094 Uiso calc R 1 1 . .
    C C20 -0.2315(4) 0.24868(15) -0.1066(4) 0.0876(11) Uani d . 1 1 . .
    H H20 -0.2776 0.2178 -0.1336 0.105 Uiso calc R 1 1 . .
    C C21 -0.2758(3) 0.28790(14) -0.0146(4) 0.0790(9) Uani d . 1 1 . .
    H H21 -0.3521 0.2839 0.0208 0.095 Uiso calc R 1 1 . .
    C C22 -0.2059(2) 0.33367(11) 0.0254(3) 0.0577(7) Uani d . 1 1 . .
    C C23 0.0637(4) 0.42448(19) -0.4309(3) 0.1112(15) Uani d . 1 1 . .
    H H23A 0.0251 0.4611 -0.4308 0.133 Uiso calc R 1 1 . .
    H H23B 0.1444 0.4297 -0.4637 0.133 Uiso calc R 1 1 . .
    C C24 0.0018(4) 0.3882(2) -0.5261(3) 0.1217(17) Uani d . 1 1 . .
    H H24A 0.0476 0.3545 -0.5404 0.183 Uiso calc R 1 1 . .
    H H24B -0.0102 0.4071 -0.6150 0.183 Uiso calc R 1 1 . .
    H H24C -0.0740 0.3784 -0.4874 0.183 Uiso calc R 1 1 . .
    C C25 0.3665(3) 0.46024(16) -0.1595(4) 0.0920(11) Uani d . 1 1 . .
    H H25A 0.3975 0.4777 -0.2441 0.110 Uiso calc R 1 1 . .
    H H25B 0.3381 0.4900 -0.0982 0.110 Uiso calc R 1 1 . .
    C C26 0.4602(3) 0.4301(2) -0.0887(6) 0.1312(18) Uani d . 1 1 . .
    H H26A 0.4325 0.4167 0.0009 0.197 Uiso calc R 1 1 . .
    H H26B 0.5269 0.4547 -0.0737 0.197 Uiso calc R 1 1 . .
    H H26C 0.4838 0.3986 -0.1456 0.197 Uiso calc R 1 1 . .
    Cl Cl1 -0.26240(7) 0.38210(4) 0.14418(9) 0.0802(3) Uani d . 1 1 . .
    N N1 0.24974(17) 0.47557(8) 0.26426(19) 0.0464(5) Uani d . 1 1 B .
    N N2 0.30036(17) 0.42479(9) 0.2952(2) 0.0489(5) Uani d . 1 1 . .
    N N3 -0.02512(18) 0.38798(9) 0.0135(2) 0.0533(5) Uani d . 1 1 . .
    H H3A -0.0602 0.4153 0.0559 0.064 Uiso calc R 1 1 . .
    O O1 0.10231(18) 0.49551(8) -0.15609(19) 0.0643(5) Uani d . 1 1 . .
    O O2 0.06769(17) 0.40281(8) -0.28883(17) 0.0617(5) Uani d . 1 1 . .
    O O3 0.26813(16) 0.42354(9) -0.1981(2) 0.0670(5) Uani d . 1 1 . .
    P P1 0.13347(6) 0.43618(3) -0.16802(6) 0.0497(2) Uani d . 1 1 . .
loop_
    _atom_site_aniso_label
    _atom_site_aniso_U_11
    _atom_site_aniso_U_22
    _atom_site_aniso_U_33
    _atom_site_aniso_U_12
    _atom_site_aniso_U_13
    _atom_site_aniso_U_23
    C1 0.0444(13) 0.0487(14) 0.0421(12) -0.0027(11) -0.0041(10) 0.0027(10)
    C2 0.0463(13) 0.0481(14) 0.0393(11) -0.0002(11) -0.0060(9) -0.0011(10)
    C3 0.0538(14) 0.0513(15) 0.0422(12) 0.0051(12) -0.0145(10) -0.0016(11)
    C4 0.0485(13) 0.0519(15) 0.0410(12) 0.0028(11) -0.0057(10) -0.0064(11)
    C5 0.094(2) 0.0553(18) 0.0615(16) -0.0018(16) -0.0321(15) 0.0019(14)
    C6 0.108(3) 0.0520(18) 0.080(2) -0.0001(17) -0.0261(19) -0.0025(15)
    C7 0.077(2) 0.0625(19) 0.0740(19) 0.0005(16) -0.0107(15) -0.0258(16)
    C8 0.094(2) 0.075(2) 0.0650(18) 0.0122(18) -0.0344(16) -0.0233(16)
    C9 0.089(2) 0.0608(18) 0.0551(15) 0.0094(16) -0.0290(14) -0.0082(14)
    C10 0.0607(16) 0.0463(15) 0.0547(14) -0.0004(12) -0.0087(12) 0.0062(12)
    C13 0.126(3) 0.052(2) 0.146(4) 0.020(2) -0.003(3) 0.012(2)
    C11 0.074(3) 0.058(3) 0.119(4) 0.006(2) -0.031(3) 0.006(2)
    C12 0.090(4) 0.069(3) 0.171(5) 0.019(3) -0.033(4) 0.010(3)
    C14 0.103(4) 0.048(2) 0.113(4) -0.020(2) 0.004(3) 0.008(2)
    C15 0.067(2) 0.057(2) 0.074(2) -0.0103(18) 0.0015(19) 0.0105(19)
    C11' 0.090(7) 0.056(6) 0.063(6) 0.011(6) -0.009(5) 0.004(5)
    C12' 0.115(8) 0.057(7) 0.088(7) 0.024(6) -0.009(7) -0.010(6)
    C14' 0.134(9) 0.063(7) 0.100(8) 0.044(7) -0.006(8) 0.017(7)
    C15' 0.111(8) 0.059(6) 0.064(6) 0.026(6) -0.013(6) -0.002(5)
    C16 0.0518(14) 0.0464(14) 0.0426(12) 0.0003(11) -0.0083(10) -0.0047(11)
    C17 0.0626(15) 0.0428(14) 0.0424(12) -0.0087(12) -0.0154(11) 0.0064(10)
    C18 0.0791(19) 0.0544(17) 0.0624(16) -0.0110(15) -0.0067(14) -0.0093(14)
    C19 0.112(3) 0.0500(18) 0.0719(19) -0.0144(18) -0.0137(19) -0.0088(15)
    C20 0.119(3) 0.061(2) 0.082(2) -0.042(2) -0.013(2) 0.0001(18)
    C21 0.085(2) 0.073(2) 0.079(2) -0.0352(18) -0.0042(17) 0.0125(18)
    C22 0.0669(17) 0.0539(16) 0.0519(14) -0.0160(13) -0.0095(12) 0.0121(12)
    C23 0.162(4) 0.125(3) 0.0452(16) -0.055(3) -0.026(2) 0.0146(18)
    C24 0.128(3) 0.189(5) 0.0480(18) -0.047(3) -0.0108(19) -0.017(2)
    C25 0.078(2) 0.090(3) 0.108(3) -0.030(2) -0.012(2) 0.015(2)
    C26 0.060(2) 0.158(5) 0.175(5) -0.002(3) -0.018(3) -0.027(4)
    Cl1 0.0734(5) 0.0785(6) 0.0892(5) -0.0131(4) 0.0136(4) -0.0062(4)
    N1 0.0513(11) 0.0467(12) 0.0410(10) 0.0031(9) -0.0103(8) -0.0026(9)
    N2 0.0524(12) 0.0497(12) 0.0442(10) 0.0010(10) -0.0106(9) 0.0028(9)
    N3 0.0511(12) 0.0482(12) 0.0604(12) -0.0072(10) -0.0047(9) -0.0126(10)
    O1 0.0819(13) 0.0511(11) 0.0597(11) 0.0016(9) -0.0099(9) 0.0017(9)
    O2 0.0740(12) 0.0688(12) 0.0420(9) -0.0130(10) -0.0130(8) -0.0015(8)
    O3 0.0575(11) 0.0711(13) 0.0722(12) -0.0085(9) -0.0037(9) -0.0109(10)
    P1 0.0539(4) 0.0516(4) 0.0433(3) -0.0042(3) -0.0092(3) -0.0033(3)
_geom_special_details
;
All e.s.d.'s (except the e.s.d. in the dihedral angle between two l.s. planes)
are estimated using the full covariance matrix. The cell e.s.d.'s are taken
into account individually in the estimation of e.s.d.'s in distances, angles
and torsion angles; correlations between e.s.d.'s in cell parameters are only
used when they are defined by crystal symmetry. An approximate (isotropic)
treatment of cell e.s.d.'s is used for estimating e.s.d.'s involving l.s.
planes.
;
loop_
    _geom_bond_atom_site_label_1
    _geom_bond_atom_site_label_2
    _geom_bond_site_symmetry_2
    _geom_bond_distance
    _geom_bond_publ_flag
    C1 N2 . 1.330(3) ?
    C1 C2 . 1.416(3) ?
    C1 C10 . 1.474(3) ?
    C2 C3 . 1.362(3) ?
    C2 C16 . 1.509(3) ?
    C3 N1 . 1.350(3) ?
    C3 H3 . 0.9300 ?
    C4 C5 . 1.370(4) ?
    C4 C9 . 1.377(3) ?
    C4 N1 . 1.424(3) ?
    C5 C6 . 1.370(4) ?
    C5 H5 . 0.9300 ?
    C6 C7 . 1.374(4) ?
    C6 H6 . 0.9300 ?
    C7 C8 . 1.364(4) ?
    C7 H7 . 0.9300 ?
    C8 C9 . 1.383(4) ?
    C8 H8 . 0.9300 ?
    C9 H9 . 0.9300 ?
    C10 C11 . 1.363(5) ?
    C10 C15' . 1.377(12) ?
    C10 C11' . 1.401(12) ?
    C10 C15 . 1.406(4) ?
    C13 C12' . 1.306(15) ?
    C13 C12 . 1.331(7) ?
    C13 C14' . 1.396(17) ?
    C13 C14 . 1.422(6) ?
    C13 H13 . 0.9300 ?
    C11 C12 . 1.382(6) ?
    C11 H11 . 0.9300 ?
    C12 H12 . 0.9300 ?
    C14 C15 . 1.377(6) ?
    C14 H14 . 0.9300 ?
    C15 H15 . 0.9300 ?
    C11' C12' . 1.388(17) ?
    C11' H11' . 0.9300 ?
    C12' H12' . 0.9300 ?
    C14' C15' . 1.382(17) ?
    C14' H14' . 0.9300 ?
    C15' H15' . 0.9300 ?
    C16 N3 . 1.452(3) ?
    C16 P1 . 1.825(2) ?
    C16 H16 . 0.9800 ?
    C17 N3 . 1.383(3) ?
    C17 C22 . 1.389(4) ?
    C17 C18 . 1.400(4) ?
    C18 C19 . 1.376(4) ?
    C18 H18 . 0.9300 ?
    C19 C20 . 1.363(5) ?
    C19 H19 . 0.9300 ?
    C20 C21 . 1.372(5) ?
    C20 H20 . 0.9300 ?
    C21 C22 . 1.389(4) ?
    C21 H21 . 0.9300 ?
    C22 Cl1 . 1.733(3) ?
    C23 C24 . 1.421(5) ?
    C23 O2 . 1.439(3) ?
    C23 H23A . 0.9700 ?
    C23 H23B . 0.9700 ?
    C24 H24A . 0.9600 ?
    C24 H24B . 0.9600 ?
    C24 H24C . 0.9600 ?
    C25 C26 . 1.430(5) ?
    C25 O3 . 1.450(4) ?
    C25 H25A . 0.9700 ?
    C25 H25B . 0.9700 ?
    C26 H26A . 0.9600 ?
    C26 H26B . 0.9600 ?
    C26 H26C . 0.9600 ?
    N1 N2 . 1.361(3) ?
    N3 H3A . 0.8600 ?
    O1 P1 . 1.454(2) ?
    O2 P1 . 1.5664(17) ?
    O3 P1 . 1.573(2) ?
loop_
    _geom_angle_atom_site_label_1
    _geom_angle_atom_site_label_2
    _geom_angle_atom_site_label_3
    _geom_angle_site_symmetry_1
    _geom_angle_site_symmetry_3
    _geom_angle
    _geom_angle_publ_flag
    N2 C1 C2 . . 111.1(2) ?
    N2 C1 C10 . . 119.8(2) ?
    C2 C1 C10 . . 129.0(2) ?
    C3 C2 C1 . . 104.7(2) ?
    C3 C2 C16 . . 126.6(2) ?
    C1 C2 C16 . . 128.6(2) ?
    N1 C3 C2 . . 107.7(2) ?
    N1 C3 H3 . . 126.1 ?
    C2 C3 H3 . . 126.1 ?
    C5 C4 C9 . . 119.9(2) ?
    C5 C4 N1 . . 120.6(2) ?
    C9 C4 N1 . . 119.5(2) ?
    C4 C5 C6 . . 120.0(3) ?
    C4 C5 H5 . . 120.0 ?
    C6 C5 H5 . . 120.0 ?
    C5 C6 C7 . . 120.8(3) ?
    C5 C6 H6 . . 119.6 ?
    C7 C6 H6 . . 119.6 ?
    C8 C7 C6 . . 118.8(3) ?
    C8 C7 H7 . . 120.6 ?
    C6 C7 H7 . . 120.6 ?
    C7 C8 C9 . . 121.2(3) ?
    C7 C8 H8 . . 119.4 ?
    C9 C8 H8 . . 119.4 ?
    C4 C9 C8 . . 119.0(3) ?
    C4 C9 H9 . . 120.5 ?
    C8 C9 H9 . . 120.5 ?
    C11 C10 C15' . . 65.7(5) ?
    C11 C10 C11' . . 80.5(4) ?
    C15' C10 C11' . . 116.3(7) ?
    C11 C10 C15 . . 118.9(3) ?
    C15' C10 C15 . . 83.8(5) ?
    C11' C10 C15 . . 67.3(4) ?
    C11 C10 C1 . . 121.6(3) ?
    C15' C10 C1 . . 120.9(6) ?
    C11' C10 C1 . . 122.8(5) ?
    C15 C10 C1 . . 119.5(3) ?
    C12' C13 C12 . . 82.7(5) ?
    C12' C13 C14' . . 121.6(8) ?
    C12 C13 C14' . . 66.3(6) ?
    C12' C13 C14 . . 68.9(5) ?
    C12 C13 C14 . . 119.4(4) ?
    C14' C13 C14 . . 84.6(5) ?
    C12' C13 H13 . . 118.8 ?
    C12 C13 H13 . . 120.3 ?
    C14' C13 H13 . . 119.5 ?
    C14 C13 H13 . . 120.3 ?
    C10 C11 C12 . . 121.2(4) ?
    C10 C11 H11 . . 119.4 ?
    C12 C11 H11 . . 119.4 ?
    C13 C12 C11 . . 121.2(5) ?
    C13 C12 H12 . . 119.4 ?
    C11 C12 H12 . . 119.4 ?
    C15 C14 C13 . . 119.8(4) ?
    C15 C14 H14 . . 120.1 ?
    C13 C14 H14 . . 120.1 ?
    C14 C15 C10 . . 119.5(4) ?
    C14 C15 H15 . . 120.2 ?
    C10 C15 H15 . . 120.2 ?
    C12' C11' C10 . . 122.0(11) ?
    C12' C11' H11' . . 119.0 ?
    C10 C11' H11' . . 119.0 ?
    C13 C12' C11' . . 119.7(12) ?
    C13 C12' H12' . . 120.2 ?
    C11' C12' H12' . . 120.2 ?
    C15' C14' C13 . . 118.7(12) ?
    C15' C14' H14' . . 120.6 ?
    C13 C14' H14' . . 120.6 ?
    C10 C15' C14' . . 121.7(12) ?
    C10 C15' H15' . . 119.1 ?
    C14' C15' H15' . . 119.1 ?
    N3 C16 C2 . . 112.74(19) ?
    N3 C16 P1 . . 113.08(16) ?
    C2 C16 P1 . . 108.14(16) ?
    N3 C16 H16 . . 107.5 ?
    C2 C16 H16 . . 107.5 ?
    P1 C16 H16 . . 107.5 ?
    N3 C17 C22 . . 120.7(2) ?
    N3 C17 C18 . . 122.7(2) ?
    C22 C17 C18 . . 116.5(2) ?
    C19 C18 C17 . . 121.3(3) ?
    C19 C18 H18 . . 119.4 ?
    C17 C18 H18 . . 119.4 ?
    C20 C19 C18 . . 120.8(3) ?
    C20 C19 H19 . . 119.6 ?
    C18 C19 H19 . . 119.6 ?
    C19 C20 C21 . . 119.8(3) ?
    C19 C20 H20 . . 120.1 ?
    C21 C20 H20 . . 120.1 ?
    C20 C21 C22 . . 119.6(3) ?
    C20 C21 H21 . . 120.2 ?
    C22 C21 H21 . . 120.2 ?
    C21 C22 C17 . . 122.0(3) ?
    C21 C22 Cl1 . . 118.9(2) ?
    C17 C22 Cl1 . . 119.2(2) ?
    C24 C23 O2 . . 112.6(3) ?
    C24 C23 H23A . . 109.1 ?
    O2 C23 H23A . . 109.1 ?
    C24 C23 H23B . . 109.1 ?
    O2 C23 H23B . . 109.1 ?
    H23A C23 H23B . . 107.8 ?
    C23 C24 H24A . . 109.5 ?
    C23 C24 H24B . . 109.5 ?
    H24A C24 H24B . . 109.5 ?
    C23 C24 H24C . . 109.5 ?
    H24A C24 H24C . . 109.5 ?
    H24B C24 H24C . . 109.5 ?
    C26 C25 O3 . . 111.8(3) ?
    C26 C25 H25A . . 109.3 ?
    O3 C25 H25A . . 109.3 ?
    C26 C25 H25B . . 109.3 ?
    O3 C25 H25B . . 109.3 ?
    H25A C25 H25B . . 107.9 ?
    C25 C26 H26A . . 109.5 ?
    C25 C26 H26B . . 109.5 ?
    H26A C26 H26B . . 109.5 ?
    C25 C26 H26C . . 109.5 ?
    H26A C26 H26C . . 109.5 ?
    H26B C26 H26C . . 109.5 ?
    C3 N1 N2 . . 111.57(19) ?
    C3 N1 C4 . . 127.9(2) ?
    N2 N1 C4 . . 120.33(18) ?
    C1 N2 N1 . . 104.91(18) ?
    C17 N3 C16 . . 123.2(2) ?
    C17 N3 H3A . . 118.4 ?
    C16 N3 H3A . . 118.4 ?
    C23 O2 P1 . . 120.6(2) ?
    C25 O3 P1 . . 124.9(2) ?
    O1 P1 O2 . . 115.68(11) ?
    O1 P1 O3 . . 115.58(12) ?
    O2 P1 O3 . . 102.56(11) ?
    O1 P1 C16 . . 115.40(11) ?
    O2 P1 C16 . . 101.83(10) ?
    O3 P1 C16 . . 103.89(11) ?
loop_
    _geom_torsion_atom_site_label_1
    _geom_torsion_atom_site_label_2
    _geom_torsion_atom_site_label_3
    _geom_torsion_atom_site_label_4
    _geom_torsion_site_symmetry_1
    _geom_torsion_site_symmetry_2
    _geom_torsion_site_symmetry_3
    _geom_torsion_site_symmetry_4
    _geom_torsion
    _geom_torsion_publ_flag
    N2 C1 C2 C3 . . . . -0.4(3) ?
    C10 C1 C2 C3 . . . . -178.4(2) ?
    N2 C1 C2 C16 . . . . 176.0(2) ?
    C10 C1 C2 C16 . . . . -2.0(4) ?
    C1 C2 C3 N1 . . . . 0.1(3) ?
    C16 C2 C3 N1 . . . . -176.4(2) ?
    C9 C4 C5 C6 . . . . 3.0(5) ?
    N1 C4 C5 C6 . . . . -176.8(3) ?
    C4 C5 C6 C7 . . . . 0.7(5) ?
    C5 C6 C7 C8 . . . . -3.2(5) ?
    C6 C7 C8 C9 . . . . 2.0(5) ?
    C5 C4 C9 C8 . . . . -4.1(5) ?
    N1 C4 C9 C8 . . . . 175.7(3) ?
    C7 C8 C9 C4 . . . . 1.6(5) ?
    N2 C1 C10 C11 . . . . -38.1(4) ?
    C2 C1 C10 C11 . . . . 139.7(4) ?
    N2 C1 C10 C15' . . . . 40.6(5) ?
    C2 C1 C10 C15' . . . . -141.6(5) ?
    N2 C1 C10 C11' . . . . -137.6(4) ?
    C2 C1 C10 C11' . . . . 40.2(5) ?
    N2 C1 C10 C15 . . . . 141.8(3) ?
    C2 C1 C10 C15 . . . . -40.4(4) ?
    C15' C10 C11 C12 . . . . 68.1(8) ?
    C11' C10 C11 C12 . . . . -56.6(7) ?
    C15 C10 C11 C12 . . . . 0.7(7) ?
    C1 C10 C11 C12 . . . . -179.4(5) ?
    C12' C13 C12 C11 . . . . 61.3(8) ?
    C14' C13 C12 C11 . . . . -68.0(8) ?
    C14 C13 C12 C11 . . . . 0.5(10) ?
    C10 C11 C12 C13 . . . . -0.5(10) ?
    C12' C13 C14 C15 . . . . -68.8(8) ?
    C12 C13 C14 C15 . . . . -0.7(8) ?
    C14' C13 C14 C15 . . . . 58.1(7) ?
    C13 C14 C15 C10 . . . . 0.9(7) ?
    C11 C10 C15 C14 . . . . -0.9(6) ?
    C15' C10 C15 C14 . . . . -58.7(6) ?
    C11' C10 C15 C14 . . . . 63.2(6) ?
    C1 C10 C15 C14 . . . . 179.2(3) ?
    C11 C10 C11' C12' . . . . 57.5(3) ?
    C15' C10 C11' C12' . . . . 0.8(3) ?
    C15 C10 C11' C12' . . . . -69.5(4) ?
    C1 C10 C11' C12' . . . . 179.1(3) ?
    C12 C13 C12' C11' . . . . -59.7(4) ?
    C14' C13 C12' C11' . . . . -3.4(6) ?
    C14 C13 C12' C11' . . . . 65.7(4) ?
    C10 C11' C12' C13 . . . . 1.4(3) ?
    C12' C13 C14' C15' . . . . 3.2(9) ?
    C12 C13 C14' C15' . . . . 67.5(6) ?
    C14 C13 C14' C15' . . . . -57.9(6) ?
    C11 C10 C15' C14' . . . . -65.7(6) ?
    C11' C10 C15' C14' . . . . -0.9(6) ?
    C15 C10 C15' C14' . . . . 59.9(6) ?
    C1 C10 C15' C14' . . . . -179.3(5) ?
    C13 C14' C15' C10 . . . . -0.9(9) ?
    C3 C2 C16 N3 . . . . -74.9(3) ?
    C1 C2 C16 N3 . . . . 109.4(3) ?
    C3 C2 C16 P1 . . . . 50.8(3) ?
    C1 C2 C16 P1 . . . . -124.8(2) ?
    N3 C17 C18 C19 . . . . -179.3(3) ?
    C22 C17 C18 C19 . . . . -0.4(4) ?
    C17 C18 C19 C20 . . . . 0.7(5) ?
    C18 C19 C20 C21 . . . . -0.4(5) ?
    C19 C20 C21 C22 . . . . -0.2(5) ?
    C20 C21 C22 C17 . . . . 0.5(5) ?
    C20 C21 C22 Cl1 . . . . -178.9(3) ?
    N3 C17 C22 C21 . . . . 178.7(2) ?
    C18 C17 C22 C21 . . . . -0.2(4) ?
    N3 C17 C22 Cl1 . . . . -1.9(3) ?
    C18 C17 C22 Cl1 . . . . 179.18(19) ?
    C2 C3 N1 N2 . . . . 0.3(3) ?
    C2 C3 N1 C4 . . . . 174.4(2) ?
    C5 C4 N1 C3 . . . . -10.9(4) ?
    C9 C4 N1 C3 . . . . 169.3(3) ?
    C5 C4 N1 N2 . . . . 162.8(3) ?
    C9 C4 N1 N2 . . . . -17.0(4) ?
    C2 C1 N2 N1 . . . . 0.6(3) ?
    C10 C1 N2 N1 . . . . 178.8(2) ?
    C3 N1 N2 C1 . . . . -0.6(3) ?
    C4 N1 N2 C1 . . . . -175.2(2) ?
    C22 C17 N3 C16 . . . . 167.5(2) ?
    C18 C17 N3 C16 . . . . -13.7(4) ?
    C2 C16 N3 C17 . . . . -137.3(2) ?
    P1 C16 N3 C17 . . . . 99.7(2) ?
    C24 C23 O2 P1 . . . . 179.2(3) ?
    C26 C25 O3 P1 . . . . 131.2(3) ?
    C23 O2 P1 O1 . . . . 50.1(3) ?
    C23 O2 P1 O3 . . . . -76.7(3) ?
    C23 O2 P1 C16 . . . . 176.0(3) ?
    C25 O3 P1 O1 . . . . 26.1(3) ?
    C25 O3 P1 O2 . . . . 152.9(2) ?
    C25 O3 P1 C16 . . . . -101.3(2) ?
    N3 C16 P1 O1 . . . . 65.96(19) ?
    C2 C16 P1 O1 . . . . -59.6(2) ?
    N3 C16 P1 O2 . . . . -60.18(19) ?
    C2 C16 P1 O2 . . . . 174.24(16) ?
    N3 C16 P1 O3 . . . . -166.47(16) ?
    C2 C16 P1 O3 . . . . 67.95(18) ?
loop_
    _geom_hbond_atom_site_label_D
    _geom_hbond_atom_site_label_H
    _geom_hbond_atom_site_label_A
    _geom_hbond_site_symmetry_A
    _geom_hbond_distance_DH
    _geom_hbond_distance_HA
    _geom_hbond_distance_DA
    _geom_hbond_angle_DHA
    N3 H3A O1 3_565 0.86 2.37 3.199(3) 162.6
data_global
_journal_date_recd_electronic     2012-12-16
_journal_date_accepted     2012-12-22
_journal_name_full     'Acta Crystallographica, Section E'
_journal_year     2013
_journal_volume     69
_journal_issue      2
_journal_page_first     o182
_journal_page_last     o182
_journal_paper_category     QO
_journal_paper_doi     10.1107/S1600536812051719
_journal_coeditor_code     SU2545
_publ_contact_author_name     'Aravindhan S'
_publ_contact_author_address
;
Department of Physics
Presidency College (Autonomous)
Chennai - 600 005
India
;
_publ_contact_author_email     'aravindhanpresidency@gmail.com'
_publ_contact_author_fax     ?
_publ_contact_author_phone     '9443203669'
_publ_section_title
;
Diethyl
[(2-chloroanilino)(1,3-diphenyl-1<i>H</i>-pyrazol-4-yl)methyl]phosphonate
;
_publ_section_title_footnote     .
loop_
    _publ_author_name
    _publ_author_footnote
    _publ_author_address
    'G. Suresh' .
;
Department of Physics
Presidency College (Autonomous)
Chennai 600 005
India
;
    'A. Nandakumar' .
;
Organic Chemistry Laboratory, CLRI,
Chennai, Tamilnadu, India
;
    'V. Sabari' .
;
Department of Physics
Presidency College (Autonomous)
Chennai 600 005
India
;
    'P. T. Perumal' .
;
Organic Chemistry Laboratory, CLRI,
Chennai, Tamilnadu, India
;
    'S. Aravindhan' .
;
Department of Physics
Presidency College (Autonomous)
Chennai 600 005
India
;
