# Supplementary material for: Diethyl [(2-chloro­anilino)(1,3-diphenyl-1H-pyrazol-4-yl)meth­yl]phospho­nate
Source: Acta Crystallogr Sect E Struct Rep Online. 2013 Jan 4;69(Pt 2):o182. doi: 10.1107/S1600536812051719 (PMC3569244; doi:10.1107/S1600536812051719)
Supplement: Supplementary file 2 [file e-69-0o182-Isup2.hkl]

#
# h,k,l, Fc-squared, Fo-squared, sigma(Fo-squared) and status flag
#
data_I
_shelx_title ' new in P2(1)/c'
_shelx_refln_list_code          4
_shelx_F_calc_maximum      208.03
_exptl_crystal_F_000      1040.00
_reflns_d_resolution_high  0.8410
 
loop_
 _symmetry_equiv_pos_as_xyz
 'x, y, z'
 '-x, y+1/2, -z+1/2'
 '-x, -y, -z'
 'x, -y-1/2, z-1/2'
 
_cell_length_a    11.2379
_cell_length_b    23.7075
_cell_length_c     9.4570
_cell_angle_alpha  90.000
_cell_angle_beta   90.809
_cell_angle_gamma  90.000
 
_shelx_F_squared_multiplier     1.000
 
loop_
 _refln_index_h
 _refln_index_k
 _refln_index_l
 _refln_F_squared_calc
 _refln_F_squared_meas
 _refln_F_squared_sigma
 _refln_observed_status
   1   0   0     8376.39     8347.87    223.37 o
   3   0   0     6092.64     6139.78     71.61 o
   4   0   0      742.26      658.88      8.19 o
   5   0   0     4246.27     4509.94     59.77 o
   6   0   0     4363.32     4696.63     62.23 o
   7   0   0     1397.54     1336.35     22.81 o
   8   0   0     1501.04     1598.84     42.46 o
   9   0   0      342.42      332.55     13.99 o
  10   0   0      110.61      139.58      9.42 o
  11   0   0      162.77      170.44     11.47 o
  12   0   0       17.09        8.84      5.70 o
  13   0   0       23.08       24.88      6.99 o
   1   1   0      208.79      244.31      6.91 o
   2   1   0      479.58      466.74      5.75 o
   3   1   0     2081.27     2140.47     20.68 o
   4   1   0      766.75      776.44      7.95 o
   5   1   0     1220.41     1284.61     12.80 o
   6   1   0      278.27      293.64      5.00 o
   7   1   0      164.81      129.30      3.90 o
   8   1   0       15.88       16.54      3.23 o
   9   1   0       22.83       10.69      3.18 o
  10   1   0        7.80        2.97      2.90 o
  11   1   0        3.43       -1.77      2.96 o
  12   1   0       25.57       15.42      4.26 o
  13   1   0        5.80       -0.59      4.29 o
   1   2   0      961.82      910.01     15.97 o
   2   2   0        3.69        2.81      0.93 o
   3   2   0       55.96       54.27      1.31 o
   4   2   0      991.60      907.67     10.01 o
   5   2   0     1262.55     1562.46     16.68 o
   6   2   0       14.63       13.19      1.24 o
   7   2   0      626.47      685.12     10.88 o
   8   2   0      456.69      437.44     11.53 o
   9   2   0       89.88       85.95      5.80 o
  10   2   0       95.56       89.21      5.96 o
  11   2   0       17.69       12.56      3.91 o
  12   2   0        0.01       -5.23      3.49 o
  13   2   0        0.33       -6.26      4.17 o
   1   3   0     3413.20     3427.07     34.10 o
   2   3   0    33964.95    33348.93    561.68 o
   3   3   0     2860.29     2712.60     36.25 o
   4   3   0      114.48      139.32      2.37 o
   5   3   0      192.23      170.48      5.64 o
   6   3   0     2196.50     2447.89     25.66 o
   7   3   0        0.72       -1.41      0.94 o
   8   3   0        4.07       -0.33      3.10 o
   9   3   0       55.48       54.72      5.05 o
  10   3   0        0.11       -5.34      3.56 o
  11   3   0       13.79        1.24      3.37 o
  12   3   0       60.96       54.62      7.29 o
  13   3   0       11.39       16.34      4.77 o
   0   4   0     2354.20     2196.34     30.11 o
   1   4   0     3997.57     4041.72     32.74 o
   2   4   0      481.41      414.68      5.04 o
   3   4   0     2284.64     2416.25     41.47 o
   4   4   0     4873.27     4884.57     64.41 o
   5   4   0      180.76      167.21      2.87 o
   6   4   0      561.63      518.39      8.64 o
   7   4   0      366.51      359.22      6.54 o
   8   4   0       43.57       46.84      2.97 o
   9   4   0      246.22      257.63      7.14 o
  10   4   0        0.10       -1.30      4.19 o
  11   4   0       37.08       41.15      4.54 o
  12   4   0       17.46        5.94      4.17 o
  13   4   0        0.44       -2.37      4.35 o
   1   5   0    16849.08    16028.87    136.27 o
   2   5   0     1191.15     1024.47     11.11 o
   3   5   0      185.71      216.27      3.65 o
   4   5   0       73.87      100.44      4.01 o
   5   5   0       32.90       27.41      2.03 o
   6   5   0      113.62       79.38      2.31 o
   7   5   0        0.06       -1.57      1.05 o
   8   5   0        4.46        2.72      1.75 o
   9   5   0      326.69      321.27      7.17 o
  10   5   0        1.25       -3.20      6.03 o
  11   5   0       11.50        1.71      3.39 o
  12   5   0        0.03       -5.57      3.71 o
  13   5   0        2.09       -0.56      4.38 o
   0   6   0    27490.81    25947.21    329.93 o
   1   6   0      694.77      666.45      6.09 o
   2   6   0       69.64       87.27      1.41 o
   3   6   0      222.24      222.86      3.20 o
   4   6   0      721.74      741.49      9.87 o
   5   6   0       90.08       76.68      2.53 o
   6   6   0      138.40      161.03      3.03 o
   7   6   0      737.55      797.28      9.52 o
   8   6   0      261.07      310.39      4.77 o
   9   6   0       36.53       44.83      3.86 o
  10   6   0      263.94      267.03      9.92 o
  11   6   0       17.29        9.97      3.86 o
  12   6   0        4.56        4.70      4.23 o
  13   6   0        0.15       -6.09      4.06 o
   1   7   0     4222.91     3978.95     34.46 o
   2   7   0      532.09      672.20      6.89 o
   3   7   0     1666.84     1734.70     18.34 o
   4   7   0       43.89       33.37      1.36 o
   5   7   0        5.85        5.68      1.31 o
   6   7   0       89.08       99.38      3.06 o
   7   7   0      244.77      206.91      3.49 o
   8   7   0      642.02      617.21      9.99 o
   9   7   0      630.42      679.42     12.63 o
  10   7   0        8.58        7.70      8.17 o
  11   7   0        4.45        3.00      3.73 o
  12   7   0        4.59       10.66      4.39 o
   0   8   0      514.01      482.12      9.45 o
   1   8   0      344.56      444.68      4.41 o
   2   8   0      326.76      303.50      3.54 o
   3   8   0      870.97      768.32      8.86 o
   4   8   0     1262.49     1256.42     13.87 o
   5   8   0        1.46       -1.18      1.54 o
   6   8   0      781.28      746.32     12.24 o
   7   8   0      439.48      403.37      8.46 o
   8   8   0      288.91      281.97      5.39 o
   9   8   0      135.38      102.95      6.46 o
  10   8   0        7.84        3.44      7.87 o
  11   8   0      174.42      211.07      9.27 o
  12   8   0      158.47      175.74      9.16 o
   1   9   0     6599.13     6729.69     66.75 o
   2   9   0      199.84      198.81      2.68 o
   3   9   0        8.12        5.16      1.26 o
   4   9   0      853.35      958.04     11.02 o
   5   9   0       43.61       76.52      2.37 o
   6   9   0     1039.41     1002.00     12.95 o
   7   9   0       11.13        1.72      2.08 o
   8   9   0       35.65       24.48      2.03 o
   9   9   0        3.92        5.99      2.04 o
  10   9   0        5.87        2.30      5.07 o
  11   9   0       35.40       40.82      5.01 o
  12   9   0        4.35        7.76      4.49 o
   0  10   0     2555.95     2675.97     43.68 o
   1  10   0     1586.20     1936.01     17.67 o
   2  10   0       31.72       18.60      1.47 o
   3  10   0     2520.63     2603.22     27.33 o
   4  10   0      949.30      941.43     12.02 o
   5  10   0      175.46      195.16      3.84 o
   6  10   0      188.19      165.03      3.72 o
   7  10   0       34.77       32.70      2.09 o
   8  10   0       80.55       88.84      4.96 o
   9  10   0      185.92      189.21      5.30 o
  10  10   0        2.77        1.55      5.80 o
  11  10   0       83.90       97.87      7.47 o
  12  10   0       36.90       46.43      5.55 o
   1  11   0     1050.35      906.52      9.13 o
   2  11   0     1165.51     1497.10     15.93 o
   3  11   0      197.70      179.54      3.09 o
   4  11   0     1433.55     1509.13     18.27 o
   5  11   0       13.91       18.03      1.64 o
   6  11   0     1571.13     1558.46     19.22 o
   7  11   0      271.76      253.52      5.55 o
   8  11   0     1448.95     1554.42     22.40 o
   9  11   0      392.07      402.63      6.50 o
  10  11   0        0.26        2.36      2.18 o
  11  11   0       31.60       38.94      3.34 o
  12  11   0        0.02       -0.20      2.45 o
   0  12   0      550.61      660.01     15.06 o
   1  12   0      512.80      525.97      5.90 o
   2  12   0      111.72       98.74      2.22 o
   3  12   0     1722.20     1723.96     19.72 o
   4  12   0      469.61      451.11      8.58 o
   5  12   0      378.71      386.52      8.27 o
   6  12   0       92.33      102.01      3.34 o
   7  12   0        0.62        3.59      2.01 o
   8  12   0      223.18      212.53      9.99 o
   9  12   0       38.24       35.98      2.31 o
  10  12   0       68.49       54.49      3.47 o
  11  12   0        4.99        4.03      2.42 o
  12  12   0        0.90       -1.73      2.39 o
   1  13   0       10.83       20.95      1.70 o
   2  13   0      545.63      542.11      7.23 o
   3  13   0       36.13       40.98      2.75 o
   4  13   0      185.18      178.95      5.18 o
   5  13   0      929.65      895.78     29.28 o
   6  13   0       39.42       47.01      2.90 o
   7  13   0       21.24       26.63      2.68 o
   8  13   0       28.01       32.29      5.15 o
   9  13   0       68.25      100.77      4.00 o
  10  13   0      166.66      185.50     11.19 o
  11  13   0       91.40       88.94      5.39 o
   0  14   0       10.49       21.79      2.00 o
   1  14   0        1.73        3.29      1.11 o
   2  14   0        2.69        3.39      3.75 o
   3  14   0      346.91      354.35     13.07 o
   4  14   0      627.99      618.59     19.43 o
   5  14   0      259.46      287.08      7.15 o
   6  14   0      114.31      131.51      4.33 o
   7  14   0      113.74       93.76      4.47 o
   8  14   0        0.09        0.30      3.41 o
   9  14   0        2.31        4.35      2.41 o
  10  14   0        0.05       -0.33      2.10 o
  11  14   0       49.80       60.02      3.53 o
   1  15   0     1236.57     1138.80     13.90 o
   2  15   0      135.40      155.14      4.87 o
   3  15   0      602.20      629.86     18.47 o
   4  15   0       17.46       14.72      4.12 o
   5  15   0      150.42      146.53      5.24 o
   6  15   0       31.26       18.74      4.36 o
   7  15   0       39.99       35.50      3.56 o
   8  15   0       44.89       40.71      3.69 o
   9  15   0       23.67       15.72      3.54 o
  10  15   0       34.12       34.66      3.08 o
  11  15   0        5.38        5.32      2.37 o
   0  16   0      898.00      776.50     14.31 o
   1  16   0        2.93        2.79      1.77 o
   2  16   0        6.30        9.20      2.24 o
   3  16   0       46.39       35.65      5.03 o
   4  16   0      193.55      200.39      8.54 o
   5  16   0       89.47       76.20      4.24 o
   6  16   0       33.19       27.68      3.52 o
   7  16   0      445.60      432.96     10.19 o
   8  16   0      341.63      361.45     16.98 o
   9  16   0       33.96       20.75      2.87 o
  10  16   0       12.99       16.35      2.40 o
  11  16   0       86.86       94.39      5.44 o
   1  17   0        0.40       -1.56      1.53 o
   2  17   0      177.94      158.02      9.13 o
   3  17   0        2.52        4.49      2.66 o
   4  17   0       39.38       38.95      5.72 o
   5  17   0        5.41        0.84      2.42 o
   6  17   0      165.75      156.96      6.91 o
   7  17   0       57.67       59.72      5.19 o
   8  17   0       86.33      109.00     18.30 o
   9  17   0        0.17       -1.70      2.47 o
  10  17   0        6.70        3.94      2.53 o
   0  18   0      127.41      103.38      4.82 o
   1  18   0      268.59      235.54      5.38 o
   2  18   0       41.45       34.74      3.17 o
   3  18   0        9.18        4.23      3.48 o
   4  18   0       15.49       10.45      5.30 o
   5  18   0       54.72       53.55      4.77 o
   6  18   0       83.58       71.69      5.65 o
   7  18   0        2.64       -1.17      3.22 o
   8  18   0      219.69      216.09      8.08 o
   9  18   0       58.25       52.81      4.77 o
  10  18   0        9.73        7.56      2.77 o
   1  19   0        0.92        0.78      2.05 o
   2  19   0      716.42      676.58     13.15 o
   3  19   0       54.76       58.38      5.95 o
   4  19   0        0.20        1.36      4.31 o
   5  19   0       46.91       35.64      4.56 o
   6  19   0      307.75      282.92     10.09 o
   7  19   0       28.46        8.88      3.56 o
   8  19   0        2.70       -0.29      2.93 o
   9  19   0       17.81       21.36      3.48 o
   0  20   0      783.00      716.26     22.99 o
   1  20   0      434.46      440.46     10.18 o
   2  20   0     1546.39     1519.86     26.03 o
   3  20   0       84.21       75.92     12.58 o
   4  20   0      355.77      333.60     11.89 o
   5  20   0        7.02        6.70      3.60 o
   6  20   0        7.24       10.13      3.81 o
   7  20   0      153.00      153.98      7.54 o
   8  20   0       18.08       16.25      3.77 o
   9  20   0      108.29      105.53      5.99 o
   1  21   0        9.96       11.83      2.62 o
   2  21   0       77.42       87.47      4.79 o
   3  21   0       32.71       34.40      4.00 o
   4  21   0       11.26       17.92      4.40 o
   5  21   0       62.80       61.35      6.16 o
   6  21   0      132.77      117.42      7.16 o
   7  21   0       65.13       53.77      5.70 o
   8  21   0       22.43       17.42      3.94 o
   0  22   0     2353.41     2329.65     54.57 o
   1  22   0       73.99       71.06      4.84 o
   2  22   0      346.48      312.79     10.26 o
   3  22   0        9.69        1.31      2.74 o
   4  22   0       44.05       42.32      3.56 o
   5  22   0       76.81       65.87      6.49 o
   6  22   0       22.51       18.55      4.31 o
   7  22   0       96.56      110.47      7.08 o
   8  22   0       77.24       80.78      6.16 o
   1  23   0      191.17      197.66      7.48 o
   2  23   0       44.61       36.19      3.41 o
   3  23   0       29.27       17.88      2.89 o
   4  23   0       35.39       38.49      5.19 o
   5  23   0      112.05      114.20      7.75 o
   6  23   0        0.37       -3.60      3.69 o
   7  23   0      148.20      171.15      8.67 o
   0  24   0       15.00       20.48      4.31 o
   1  24   0       22.92       37.65      4.69 o
   2  24   0       84.05       83.65      6.18 o
   3  24   0       37.18       38.69      5.28 o
   4  24   0       79.47       69.47      6.70 o
   5  24   0        0.81        4.06      3.89 o
   6  24   0        0.03       -0.17      3.64 o
   7  24   0       15.27       16.67      4.40 o
   3  25   0       25.08       20.69      5.19 o
   4  25   0       30.38       29.40      5.23 o
   5  25   0        1.13       -5.47      3.64 o
   6  25   0       10.97       17.80      4.56 o
   4  26   0       40.60       42.80      5.70 o
   5  26   0        0.41       -5.70      4.02 o
 -13   1   1        4.84       -3.56      4.79 o
 -12   1   1        0.01       -0.31      4.12 o
 -11   1   1       22.03       10.49      4.07 o
 -10   1   1      113.08      116.55      6.94 o
  -9   1   1      260.56      249.35      8.68 o
  -8   1   1      380.56      453.62      7.90 o
  -7   1   1     1717.03     1765.21     24.95 o
  -6   1   1        0.04       -1.09      0.97 o
  -5   1   1      569.66      564.65      7.92 o
  -4   1   1       26.40       20.65      2.81 o
  -3   1   1    37229.98    35629.43    420.70 o
  -2   1   1     7589.14     7684.82     97.09 o
  -1   1   1     6883.94     6694.40    192.70 o
   0   1   1     6834.87     6446.65     89.96 o
   1   1   1     2594.34     2886.18     22.35 o
   2   1   1     1228.66     1187.48      8.42 o
   3   1   1      103.07      112.53      1.58 o
   4   1   1      321.01      362.73      3.29 o
   5   1   1     1024.88      974.72      8.37 o
   6   1   1      322.22      313.12      3.64 o
   7   1   1      104.96       88.69      1.94 o
   8   1   1        2.61       -1.00      1.03 o
   9   1   1      586.56      578.04     13.38 o
  10   1   1        0.01       -2.41      1.61 o
  11   1   1       27.39       23.83      3.94 o
  12   1   1        0.90       -5.09      3.39 o
  13   1   1      107.33      150.00      8.78 o
 -13   2   1        0.48       -2.31      4.08 o
 -12   2   1      163.52      186.78      9.51 o
 -11   2   1       26.84       15.87      4.01 o
 -10   2   1       20.41        8.01      3.68 o
  -9   2   1       54.77       63.94      7.09 o
  -8   2   1        6.24        3.70      2.68 o
  -7   2   1      330.84      350.29      6.63 o
  -6   2   1      212.11      244.82      4.97 o
  -5   2   1     6358.81     6986.31     80.52 o
  -4   2   1    11115.50    10863.02    148.83 o
  -3   2   1     1424.34     1449.84     20.86 o
  -2   2   1      602.57      660.93     12.23 o
  -1   2   1     3933.45     3652.44     34.79 o
   0   2   1      542.45      521.93      7.12 o
   1   2   1      380.16      448.76      3.65 o
   2   2   1    15197.62    15042.98    123.08 o
   3   2   1     1650.34     1501.90     12.28 o
   4   2   1      116.59      110.47      1.74 o
   5   2   1     1116.59     1065.92      9.11 o
   6   2   1      885.23      886.89      7.88 o
   7   2   1       15.39        9.91      1.00 o
   8   2   1       15.90       13.72      1.28 o
   9   2   1       20.03       19.74      2.57 o
  10   2   1        9.45       13.53      2.54 o
  11   2   1       73.84       70.90      6.05 o
  12   2   1       23.91       16.14      4.17 o
  13   2   1        7.76        7.20      4.45 o
 -13   3   1       51.57       45.36      5.87 o
 -12   3   1        5.94       -1.71      3.90 o
 -11   3   1      143.51      126.58      7.49 o
 -10   3   1       95.90       91.83      6.39 o
  -9   3   1       76.20       70.73      8.36 o
  -8   3   1       33.12       35.58      2.54 o
  -7   3   1        3.96        4.37      3.92 o
  -6   3   1      874.70      966.31     14.36 o
  -5   3   1      744.10      737.77     12.09 o
  -4   3   1     2411.22     2507.68     35.32 o
  -3   3   1     8453.52     8418.47    231.08 o
  -2   3   1     1095.36     1154.82     13.76 o
  -1   3   1      622.51      594.59      6.50 o
   0   3   1     5620.19     5486.89     89.87 o
   1   3   1      309.53      272.80      2.74 o
   2   3   1     1854.83     1803.83     14.52 o
   3   3   1     2096.25     2154.29     20.00 o
   4   3   1      871.95      806.92      7.04 o
   5   3   1      127.36      106.73      1.92 o
   6   3   1       67.88       90.16      2.12 o
   7   3   1        6.85        3.90      1.30 o
   8   3   1        0.57        3.02      1.60 o
   9   3   1        4.73        0.93      1.67 o
  10   3   1       25.46       24.17      3.64 o
  11   3   1       24.07       21.36      3.92 o
  12   3   1        9.73        8.00      4.13 o
  13   3   1        0.53       -5.96      3.98 o
 -13   4   1       11.57       13.44      4.96 o
 -12   4   1       94.82      103.61      8.07 o
 -11   4   1       10.37        9.19      4.11 o
 -10   4   1       16.16        7.73      5.88 o
  -9   4   1       70.38       80.65      6.67 o
  -8   4   1      151.91      158.52      6.92 o
  -7   4   1       61.37       36.58      4.09 o
  -6   4   1      576.43      622.89     10.08 o
  -5   4   1     1713.95     1859.78     27.10 o
  -4   4   1     1926.85     1786.78     31.62 o
  -3   4   1       94.94      125.30      5.74 o
  -2   4   1       35.95       74.81      4.41 o
  -1   4   1    10072.13     9447.72    108.31 o
   0   4   1     8435.88     8452.72     95.05 o
   1   4   1     9630.02     9882.72     86.53 o
   2   4   1       49.26       58.10      1.39 o
   3   4   1     2315.32     2187.55     20.53 o
   4   4   1        9.73       10.27      0.90 o
   5   4   1       62.43       58.84      1.63 o
   6   4   1       27.27       34.72      1.46 o
   7   4   1      695.61      752.02      8.19 o
   8   4   1      260.81      268.05      4.44 o
   9   4   1       44.33       27.25      4.71 o
  10   4   1        8.33       -1.03      7.41 o
  11   4   1       25.70       22.80      4.05 o
  12   4   1      142.44      149.65      8.65 o
  13   4   1        1.56       -6.02      4.02 o
 -13   5   1        0.73       -5.37      4.41 o
 -12   5   1        4.07       -5.54      3.69 o
 -11   5   1       32.32       28.28      4.59 o
 -10   5   1        8.91        6.03      7.58 o
  -9   5   1       32.43       35.19      4.49 o
  -8   5   1       17.49       14.16      2.40 o
  -7   5   1      450.89      544.12     11.42 o
  -6   5   1      131.64      110.07      4.99 o
  -5   5   1     2632.18     2784.85     39.52 o
  -4   5   1      128.57      150.80      5.08 o
  -3   5   1      221.42      249.85      4.54 o
  -2   5   1     3317.33     3335.14     37.98 o
  -1   5   1     5179.18     4644.55     63.43 o
   0   5   1      206.62      248.27      3.60 o
   1   5   1     1089.63     1160.17     10.84 o
   2   5   1       16.83        2.94      0.43 o
   3   5   1      395.32      376.42      4.03 o
   4   5   1      891.84      827.57      9.42 o
   5   5   1     1364.52     1385.90     13.56 o
   6   5   1       92.73       79.27      1.95 o
   7   5   1       44.53       38.45      2.37 o
   8   5   1     1246.22     1249.55     15.83 o
   9   5   1       91.94       85.91      3.75 o
  10   5   1      302.13      332.49      7.06 o
  11   5   1        0.35       -3.31      3.38 o
  12   5   1        6.91        5.01      4.04 o
  13   5   1       50.09       54.47      5.92 o
 -13   6   1       18.48       12.90      5.02 o
 -12   6   1        0.00       -6.06      4.04 o
 -11   6   1        1.79       -5.17      3.45 o
 -10   6   1      186.77      197.75      8.74 o
  -9   6   1       57.22       63.67      8.06 o
  -8   6   1     1696.44     1708.13     24.75 o
  -7   6   1      256.67      259.87      5.87 o
  -6   6   1      312.56      275.89      7.99 o
  -5   6   1      108.17      131.16      5.74 o
  -4   6   1        1.14        3.68      1.00 o
  -3   6   1      150.83      149.21      3.29 o
  -2   6   1      220.66      184.82      2.97 o
  -1   6   1     1170.94     1127.35     13.44 o
   0   6   1     5253.49     5159.43     52.24 o
   1   6   1      341.89      383.12      6.25 o
   2   6   1     1103.42     1097.48     10.74 o
   3   6   1      589.87      516.85      5.27 o
   4   6   1      565.15      715.28      8.41 o
   5   6   1      399.07      465.46      6.17 o
   6   6   1       75.59      105.67      2.24 o
   7   6   1      192.88      196.18      3.80 o
   8   6   1      591.74      559.87      8.45 o
   9   6   1      167.19      177.34      4.40 o
  10   6   1      303.81      311.13      7.79 o
  11   6   1        0.05       -2.45      3.30 o
  12   6   1       40.01       50.64      5.15 o
 -12   7   1        4.66        4.44      4.17 o
 -11   7   1        0.11       -2.56      6.22 o
 -10   7   1      117.48      112.63      7.35 o
  -9   7   1      484.19      517.18     19.49 o
  -8   7   1       14.05       15.96      2.41 o
  -7   7   1      432.42      455.56      8.57 o
  -6   7   1     1130.91     1078.89     30.44 o
  -5   7   1      112.56       66.97      2.88 o
  -4   7   1       46.01       45.66      2.17 o
  -3   7   1      404.08      343.71      5.96 o
  -2   7   1       40.51       41.02      1.45 o
  -1   7   1     2538.04     2339.16     21.73 o
   0   7   1      196.25      168.19      2.43 o
   1   7   1        1.61        0.82      0.65 o
   2   7   1      101.24      173.51      2.23 o
   3   7   1      273.26      259.40      3.15 o
   4   7   1        1.55        1.89      0.86 o
   5   7   1      228.88      167.68      3.32 o
   6   7   1      135.64      119.35      4.06 o
   7   7   1       53.08       52.19      2.49 o
   8   7   1       59.27       54.35      4.79 o
   9   7   1      182.72      195.69      6.38 o
  10   7   1       36.83       40.67      2.78 o
  11   7   1        8.83        5.14      3.55 o
  12   7   1       83.26       93.51      7.40 o
 -12   8   1        4.30        0.38      4.23 o
 -11   8   1        1.05        1.10      3.70 o
 -10   8   1       29.95       20.36      4.03 o
  -9   8   1      153.86      146.29     24.60 o
  -8   8   1      161.84      164.65      8.46 o
  -7   8   1      184.16      187.78      7.25 o
  -6   8   1      185.81      219.84      5.90 o
  -5   8   1       22.24       39.69      5.11 o
  -4   8   1      616.82      641.36     10.24 o
  -3   8   1       19.10       26.17      2.61 o
  -2   8   1     1232.76     1421.13     13.64 o
  -1   8   1       23.78       31.60      1.76 o
   0   8   1      829.18      774.87     13.97 o
   1   8   1     1722.96     1705.54     40.29 o
   2   8   1     1030.71     1222.32     13.44 o
   3   8   1      204.30      233.97      2.93 o
   4   8   1     2225.23     2332.37     24.42 o
   5   8   1        1.57        4.72      1.50 o
   6   8   1      174.80      150.35      4.66 o
   7   8   1        0.01       -1.97      1.31 o
   8   8   1      316.35      357.94      6.41 o
   9   8   1       20.11       18.99      2.19 o
  10   8   1      138.42      157.19      5.32 o
  11   8   1       11.94       14.26      3.85 o
  12   8   1       23.75       27.65      4.92 o
 -12   9   1        0.08       -1.93      4.19 o
 -11   9   1       30.41       37.75      5.01 o
 -10   9   1      118.48      125.38      7.77 o
  -9   9   1       50.95       34.15      7.41 o
  -8   9   1       28.59       20.04      5.67 o
  -7   9   1      214.65      187.89     10.05 o
  -6   9   1      520.35      532.89     10.98 o
  -5   9   1     1272.41     1185.19     20.83 o
  -4   9   1       65.79       82.42      2.95 o
  -3   9   1      806.15      802.40      8.31 o
  -2   9   1      239.87      239.03      3.19 o
  -1   9   1        1.65        1.16      0.82 o
   0   9   1       62.91       82.39      2.37 o
   1   9   1      976.84     1151.46     13.40 o
   2   9   1      322.18      222.10      2.73 o
   3   9   1       17.40       21.18      1.04 o
   4   9   1     4677.75     4968.12     53.79 o
   5   9   1      308.72      290.89      6.21 o
   6   9   1      274.61      310.72      6.88 o
   7   9   1       36.35       38.09      3.92 o
   8   9   1        4.68        1.99      1.79 o
   9   9   1      451.34      484.06     10.20 o
  10   9   1      144.51      149.81      5.11 o
  11   9   1        5.52        1.09      3.64 o
  12   9   1       84.10       98.47      7.58 o
 -12  10   1       39.28       35.31      3.41 o
 -11  10   1       11.31       12.03      2.69 o
 -10  10   1      310.83      333.42      7.78 o
  -9  10   1      298.83      300.26      7.21 o
  -8  10   1     2036.99     2047.69     25.30 o
  -7  10   1        0.09        1.66      1.64 o
  -6  10   1     2119.15     2208.89     26.13 o
  -5  10   1      541.33      605.61      8.60 o
  -4  10   1      614.09      617.45      8.55 o
  -3  10   1     4160.18     4242.30     38.91 o
  -2  10   1      735.55      507.51      6.13 o
  -1  10   1     2189.15     2179.51     22.18 o
   0  10   1     1195.53     1192.86     15.17 o
   1  10   1     1269.55     1379.64     14.19 o
   2  10   1      507.82      546.97      5.50 o
   3  10   1      890.60      945.83     14.27 o
   4  10   1     2729.24     2940.16     48.14 o
   5  10   1      374.24      292.93      4.88 o
   6  10   1      106.16       90.95      4.32 o
   7  10   1      363.15      366.22      9.77 o
   8  10   1       25.35       25.77      2.23 o
   9  10   1      383.95      374.57      8.64 o
  10  10   1      594.30      608.32     11.11 o
  11  10   1       14.23       14.13      4.07 o
  12  10   1       31.64       17.54      7.56 o
 -12  11   1        4.44        3.00      2.86 o
 -11  11   1        2.59       -0.30      2.50 o
 -10  11   1       45.81       45.82      3.57 o
  -9  11   1       54.97       50.83      5.84 o
  -8  11   1        0.02        9.84      3.98 o
  -7  11   1       81.83       75.61      3.33 o
  -6  11   1       16.16        9.78      1.88 o
  -5  11   1       73.29       89.41      3.06 o
  -4  11   1      203.40      217.22      5.16 o
  -3  11   1      491.74      495.96      6.18 o
  -2  11   1      738.16      851.82      9.57 o
  -1  11   1      815.72      938.20     13.35 o
   0  11   1      325.58      390.75      4.90 o
   1  11   1      262.04      235.19      3.07 o
   2  11   1      862.90      892.49      9.60 o
   3  11   1      345.17      378.33      4.84 o
   4  11   1       31.92       18.04      1.56 o
   5  11   1      123.27       94.85      2.65 o
   6  11   1        0.53       -2.42      2.08 o
   7  11   1        6.22        3.99      3.05 o
   8  11   1      193.28      178.32     12.96 o
   9  11   1       71.07       85.89      4.58 o
  10  11   1       10.02        7.52      2.52 o
  11  11   1        2.61        0.10      3.66 o
  12  11   1        1.01        1.39      8.02 o
 -12  12   1        0.03       -3.96      2.64 o
 -11  12   1        2.32       -1.23      2.50 o
 -10  12   1       61.51       72.32      4.79 o
  -9  12   1       49.14       52.17      2.81 o
  -8  12   1     1755.61     1853.21     32.28 o
  -7  12   1      649.90      625.97     12.99 o
  -6  12   1      105.60      116.44      4.09 o
  -5  12   1       78.28       90.74      3.50 o
  -4  12   1       30.50       24.75      1.84 o
  -3  12   1      348.63      348.47      5.16 o
  -2  12   1     1654.73     1752.28     29.40 o
  -1  12   1        8.06       14.93      1.26 o
   0  12   1     2942.69     2928.65     29.18 o
   1  12   1       77.32       89.31      2.65 o
   2  12   1     2674.12     2842.52     42.12 o
   3  12   1      687.00      739.74     10.18 o
   4  12   1      312.65      362.64      6.49 o
   5  12   1       59.62       53.58      2.55 o
   6  12   1       29.20       28.68      2.13 o
   7  12   1      337.11      344.31     10.09 o
   8  12   1      274.45      264.12     13.44 o
   9  12   1      109.91      120.57      4.91 o
  10  12   1      309.82      312.23      7.52 o
  11  12   1       25.92       24.93      6.39 o
  12  12   1       39.42       36.56      5.09 o
 -11  13   1        0.42       -1.91      2.75 o
 -10  13   1       10.04        8.33      2.66 o
  -9  13   1        3.04        2.04      2.28 o
  -8  13   1        1.55        5.15      2.82 o
  -7  13   1       10.59       10.11      2.82 o
  -6  13   1       37.22       29.50      3.44 o
  -5  13   1        1.98        1.19      3.91 o
  -4  13   1      385.99      448.30      8.24 o
  -3  13   1     1638.64     1820.95     72.22 o
  -2  13   1      288.07      337.26     12.25 o
  -1  13   1      162.56      160.73      6.78 o
   0  13   1       66.92       70.50      2.51 o
   1  13   1      241.80      265.01      4.22 o
   2  13   1      335.93      282.98      4.52 o
   3  13   1       23.82       40.67      2.09 o
   4  13   1      600.49      577.88     25.90 o
   5  13   1      130.19      153.64      5.09 o
   6  13   1       98.66      106.65      3.55 o
   7  13   1       34.72       23.68      2.62 o
   8  13   1        2.10        0.96      4.82 o
   9  13   1       83.13       86.96      6.37 o
  10  13   1       52.33       78.42      6.88 o
  11  13   1        0.00        1.34      3.94 o
 -11  14   1        2.67       -1.28      2.55 o
 -10  14   1       18.40       18.87      2.87 o
  -9  14   1        0.06       -1.65      2.56 o
  -8  14   1      204.52      194.43      6.60 o
  -7  14   1        9.75       12.89      3.04 o
  -6  14   1      428.95      417.14      8.22 o
  -5  14   1       19.76       13.23      2.17 o
  -4  14   1      476.80      454.81     13.63 o
  -3  14   1        0.30       -0.73      1.81 o
  -2  14   1      289.56      264.69      6.42 o
  -1  14   1       14.80       10.55      2.76 o
   0  14   1       44.13       41.24      2.09 o
   1  14   1       29.79       20.74      1.61 o
   2  14   1        8.12        9.77      1.31 o
   3  14   1     1198.38     1155.65     17.13 o
   4  14   1      147.00      129.11      4.49 o
   5  14   1      209.71      212.12      5.80 o
   6  14   1      422.54      371.29     10.09 o
   7  14   1      293.15      266.07      6.72 o
   8  14   1       35.76       25.84      6.62 o
   9  14   1       37.40       35.14      7.41 o
  10  14   1       15.34       18.36      4.35 o
  11  14   1       65.35       76.75      7.18 o
 -11  15   1        5.97        7.37      2.77 o
 -10  15   1       82.38       77.04      4.38 o
  -9  15   1      134.99      121.72     10.39 o
  -8  15   1        3.86       -2.12      2.74 o
  -7  15   1      423.30      419.67     10.91 o
  -6  15   1      696.08      692.99     15.02 o
  -5  15   1        4.39        0.18      1.98 o
  -4  15   1      191.24      219.07     12.14 o
  -3  15   1       32.80       30.34      2.74 o
  -2  15   1      528.19      502.03     17.57 o
  -1  15   1      242.46      275.94      6.84 o
   0  15   1        5.72        2.15      2.01 o
   1  15   1      803.91      745.73     11.20 o
   2  15   1      596.24      571.24      7.84 o
   3  15   1       41.16       53.61      2.95 o
   4  15   1      198.87      242.07     13.67 o
   5  15   1      238.10      248.52     11.50 o
   6  15   1      594.97      505.50     13.15 o
   7  15   1       38.29       22.74      2.72 o
   8  15   1      147.48      142.01      4.70 o
   9  15   1      213.24      238.33     14.28 o
  10  15   1        7.51        4.72      4.01 o
  11  15   1       33.72       29.13      4.88 o
 -10  16   1       27.03       31.23      4.21 o
  -9  16   1        0.83       -1.92      2.74 o
  -8  16   1      130.44      134.25      5.80 o
  -7  16   1      188.89      203.86      7.12 o
  -6  16   1      122.08      140.57      6.97 o
  -5  16   1       72.62       83.64      4.47 o
  -4  16   1       94.24       91.29      6.83 o
  -3  16   1        0.07        0.27      2.09 o
  -2  16   1       58.25       48.44      3.39 o
  -1  16   1      273.46      300.73      7.38 o
   0  16   1      418.09      418.25      9.30 o
   1  16   1      339.31      299.43      5.67 o
   2  16   1      138.42      164.01      3.49 o
   3  16   1      291.75      267.15      5.84 o
   4  16   1      749.10      755.60     40.91 o
   5  16   1      127.38      126.57      5.06 o
   6  16   1      234.89      192.18      7.12 o
   7  16   1       38.19       36.06      3.64 o
   8  16   1        1.08        3.73      2.26 o
   9  16   1       80.31      111.18     12.14 o
  10  16   1       21.34       13.28      4.17 o
 -10  17   1        7.99        7.79      2.77 o
  -9  17   1        9.30        8.77      3.94 o
  -8  17   1       18.66       17.33      3.40 o
  -7  17   1      238.43      232.88      7.59 o
  -6  17   1        0.43        3.85      3.43 o
  -5  17   1      116.18      121.91      7.33 o
  -4  17   1      116.21      139.68      5.34 o
  -3  17   1       59.05       52.54      4.23 o
  -2  17   1      836.26      760.04     20.60 o
  -1  17   1      531.28      529.53     11.10 o
   0  17   1      211.11      186.17      5.93 o
   1  17   1     2058.47     1915.80     26.04 o
   2  17   1      585.49      541.52      7.71 o
   3  17   1      136.37      132.18      5.04 o
   4  17   1        4.83        6.25      2.39 o
   5  17   1      206.59      206.04      7.75 o
   6  17   1      293.74      295.78      9.30 o
   7  17   1        0.30        0.25      2.55 o
   8  17   1      217.26      221.62      7.29 o
  10  17   1        0.56       -0.42      4.94 o
 -10  18   1        0.17       -4.33      2.89 o
  -9  18   1       18.17       19.49      3.43 o
  -8  18   1       44.16       32.85      3.76 o
  -7  18   1       37.75       39.24      4.61 o
  -6  18   1       17.50       15.29      3.85 o
  -5  18   1      117.60      123.40      5.53 o
  -4  18   1       44.48       38.10      5.42 o
  -3  18   1       12.84       16.96      2.97 o
  -2  18   1       65.14       60.85      6.03 o
  -1  18   1      506.37      486.18     10.67 o
   0  18   1       13.96       14.18      2.97 o
   2  18   1       26.31       20.44      3.27 o
   3  18   1      958.29      979.67     14.35 o
   4  18   1      218.63      200.30      8.08 o
   5  18   1        1.31        1.80      2.89 o
   6  18   1      151.01      173.16      7.24 o
   7  18   1       77.30       83.50      5.23 o
   8  18   1       35.68       36.35      3.94 o
   9  18   1       20.99       14.87      2.51 o
  -9  19   1       33.51       23.85      3.60 o
  -8  19   1        7.54        7.29      3.77 o
  -7  19   1        1.71       -2.30      3.43 o
  -6  19   1        0.74        0.17      3.52 o
  -5  19   1       19.68       14.01      3.26 o
  -4  19   1       45.23       59.10      5.84 o
  -3  19   1        0.01       -5.68      4.52 o
  -2  19   1        8.21       -4.02      2.68 o
  -1  19   1      173.97      175.75      6.14 o
   0  19   1      800.15      765.88     15.23 o
   1  19   1      959.49      906.86     13.73 o
   2  19   1        1.63       -3.68      2.57 o
   3  19   1      307.59      281.02      5.76 o
   4  19   1       23.91       29.86      4.19 o
   5  19   1      259.23      257.13      9.30 o
   6  19   1      414.04      374.47     11.56 o
   7  19   1       10.98       11.22      3.14 o
   8  19   1       65.15       58.63      4.48 o
   9  19   1        1.97        0.25      2.22 o
  -9  20   1       29.19       32.50      4.56 o
  -8  20   1       16.58       10.97      3.89 o
  -7  20   1        1.43       -4.23      3.60 o
  -6  20   1       12.87       15.33      4.15 o
  -5  20   1      119.69      126.39     11.56 o
  -4  20   1      723.37      782.21     43.30 o
  -3  20   1        2.84       -2.72      4.19 o
  -2  20   1      309.90      263.77     21.25 o
  -1  20   1       13.14        4.33      6.24 o
   0  20   1        2.65        5.77      3.25 o
   1  20   1       65.84       70.33      7.68 o
   2  20   1      136.47      104.46      4.69 o
   3  20   1      684.36      659.91     12.90 o
   4  20   1      589.63      558.29     10.92 o
   5  20   1      109.29       95.98      6.20 o
   6  20   1      268.17      281.21      9.88 o
   7  20   1      140.85      117.68      6.07 o
   8  20   1       24.86       27.72      3.35 o
  -8  21   1        2.34       -1.05      3.77 o
  -7  21   1       36.63       33.96      4.86 o
  -6  21   1        0.71       -1.01      3.85 o
  -5  21   1       43.64       45.02      5.44 o
  -4  21   1      439.88      444.52     11.11 o
  -3  21   1      353.58      360.23     13.61 o
  -2  21   1       81.64       75.02      5.31 o
  -1  21   1      346.73      291.02      9.57 o
   0  21   1       43.70       39.27      4.07 o
   1  21   1        3.78        4.67      4.17 o
   2  21   1       75.64       64.06      3.42 o
   3  21   1        0.38        4.52      2.64 o
   4  21   1       20.66       21.61      3.18 o
   5  21   1       11.88       12.44      3.77 o
   6  21   1       12.66       15.37      3.60 o
   7  21   1        0.86       -0.42      3.02 o
  -8  22   1       13.83       14.15      4.36 o
  -7  22   1        8.03        7.96      4.27 o
  -6  22   1        7.59       -2.01      4.06 o
  -5  22   1        9.42        6.20      4.40 o
  -4  22   1       12.27       15.41      4.77 o
  -3  22   1      131.43      145.45      6.18 o
  -2  22   1        5.08        6.81      3.39 o
  -1  22   1      357.96      331.00      9.14 o
   0  22   1      186.68      154.17      6.52 o
   1  22   1      206.96      200.23      7.31 o
   2  22   1       68.10       59.38      3.73 o
   3  22   1      135.34      124.75      5.19 o
  -7  23   1        1.60        1.51      3.98 o
  -6  23   1       18.63       21.78      4.65 o
  -5  23   1        0.47       -2.14      4.27 o
  -4  23   1        0.72       -0.54      4.10 o
  -3  23   1        2.45        8.69      4.84 o
  -2  23   1        1.34        0.49      3.03 o
  -1  23   1      104.41      104.07      5.56 o
   0  23   1       34.86       37.84      5.72 o
   1  23   1      130.39      128.28      6.21 o
   2  23   1      241.26      264.67     11.73 o
  -6  24   1        9.73        6.45      4.48 o
  -5  24   1       33.20       24.92      5.15 o
  -4  24   1       87.23       90.84      5.51 o
  -3  24   1        6.61        6.81      3.27 o
  -2  24   1        3.71        2.46      2.99 o
  -1  24   1        1.07        1.11      2.98 o
   0  24   1       39.93       35.87      3.98 o
   1  24   1        9.20       15.63      3.67 o
   2  24   1       50.23       58.46      7.29 o
  -6  25   1       46.09       45.56      5.95 o
  -5  25   1       69.88       74.04      7.37 o
  -4  25   1       26.67       30.15      5.65 o
  -3  25   1      215.65      217.34     11.10 o
  -2  25   1       29.08       39.17      6.66 o
  -1  25   1       20.47       13.66      3.30 o
   0  25   1       56.27       63.51      5.18 o
   1  25   1        0.09        1.68      4.48 o
  -5  26   1        2.59        0.46      4.48 o
  -4  26   1       12.10       18.05      5.36 o
  -3  26   1        0.20        1.93      4.52 o
  -2  26   1       40.58       30.15      6.20 o
  -1  26   1       40.20       46.36      6.57 o
   0  26   1        0.74       -3.78      3.18 o
   1  26   1       30.80       32.12      5.65 o
  -3  27   1        3.48        0.17      5.03 o
  -2  27   1        3.23       -4.06      4.56 o
  -1  27   1        3.44        0.88      4.98 o
 -13   0   2       43.57       40.29      7.91 o
 -12   0   2       23.99       30.32      7.50 o
 -11   0   2        3.08        2.64      5.36 o
 -10   0   2      128.11      127.68     10.64 o
  -9   0   2       98.75      113.15      9.00 o
  -8   0   2      385.27      399.93     15.79 o
  -7   0   2       19.44       13.69      3.94 o
  -6   0   2     9479.69     9378.56    221.28 o
  -5   0   2     2360.57     2246.50     39.50 o
  -4   0   2     7354.74     7627.44    126.93 o
  -3   0   2     3466.79     3052.41     51.94 o
  -2   0   2    43275.89    41605.82    694.33 o
  -1   0   2      403.45      393.48     12.46 o
   0   0   2     5643.98     6349.11     63.73 o
   1   0   2    10936.20    11349.33    143.30 o
   2   0   2     5395.74     5003.72     46.10 o
   3   0   2      261.93      255.65      2.61 o
   4   0   2       66.89       52.71      1.39 o
   5   0   2     2466.29     2703.02     25.02 o
   6   0   2      858.40      866.89      8.94 o
   7   0   2     3996.41     4081.93     40.57 o
   8   0   2        0.01       -0.83      1.45 o
   9   0   2     1526.72     1545.94     21.65 o
  10   0   2      315.53      316.11      6.60 o
  11   0   2      228.68      220.99     11.85 o
  12   0   2        3.78       -1.63      4.94 o
  13   0   2       56.15       63.11      8.04 o
 -13   1   2       16.51        9.94      5.24 o
 -12   1   2       33.81       26.70      4.74 o
 -11   1   2      123.35      121.02      7.51 o
 -10   1   2        3.72       -1.91      3.15 o
  -9   1   2       93.44       92.64      6.04 o
  -8   1   2       29.61       23.62      7.06 o
  -7   1   2       35.51       38.40      3.47 o
  -6   1   2       46.83       97.10     17.76 o
  -5   1   2      852.66     1094.36     16.94 o
  -4   1   2     1207.35     1247.49     14.19 o
  -3   1   2      486.03      390.41     10.43 o
  -2   1   2    11723.23    11659.61    137.25 o
  -1   1   2     6326.38     6717.07     58.07 o
   0   1   2     1014.35     1126.36      9.18 o
   1   1   2    24103.24    23682.43    195.50 o
   2   1   2     1035.49     1014.70      7.00 o
   3   1   2      155.71      161.55      1.43 o
   4   1   2      758.02      748.14      5.56 o
   5   1   2       69.67       94.13      2.17 o
   6   1   2      585.33      585.59      5.00 o
   7   1   2        4.79        6.75      2.43 o
   8   1   2      189.58      188.72      2.75 o
   9   1   2       95.11       99.76      7.55 o
  10   1   2        0.63       -3.37      2.48 o
  11   1   2       21.02       11.10      4.29 o
  12   1   2       33.81       30.01      4.57 o
  13   1   2        0.91       -3.24      4.10 o
 -13   2   2       56.38       48.59      6.34 o
 -12   2   2        0.23       -1.92      4.25 o
 -11   2   2       53.69       47.77      5.03 o
 -10   2   2        4.79       -5.17      3.45 o
  -9   2   2       26.61       24.02      3.69 o
  -8   2   2       31.20       26.06      2.16 o
  -7   2   2      115.25      146.79      4.29 o
  -6   2   2     2149.28     2106.47     37.90 o
  -5   2   2      663.34      569.65      9.99 o
  -4   2   2     4523.06     4910.04     58.95 o
  -3   2   2       35.93       32.97      2.10 o
  -2   2   2     5713.90     5290.85     49.10 o
  -1   2   2    32605.17    31882.49    288.27 o
   0   2   2      536.53      771.92      6.94 o
   1   2   2     7364.83     7682.63     64.06 o
   2   2   2     7235.13     7081.78     45.35 o
   3   2   2      409.26      406.07      3.10 o
   4   2   2        0.74       -0.24      0.45 o
   5   2   2     2057.40     2315.12     16.74 o
   6   2   2      194.72      188.94      2.33 o
   7   2   2     1575.29     1645.31     12.41 o
   8   2   2      229.35      229.43      3.26 o
   9   2   2      405.76      411.52      5.75 o
  10   2   2      117.63      123.16      3.79 o
  11   2   2       61.84       48.58      3.49 o
  12   2   2        0.06       -3.93      3.37 o
  13   2   2       64.49       78.24      7.55 o
 -13   3   2       13.69       13.55      5.12 o
 -12   3   2       43.08       47.92      5.50 o
 -11   3   2      102.69      106.44      7.98 o
 -10   3   2        1.21       -0.48      3.48 o
  -9   3   2       59.43       61.79      3.66 o
  -8   3   2       32.07       19.18      6.36 o
  -7   3   2      134.84      108.36      3.46 o
  -6   3   2      294.57      271.58     17.71 o
  -5   3   2       98.55       42.20      3.00 o
  -4   3   2     5252.25     5115.71     70.27 o
  -3   3   2     2862.26     2722.65     28.36 o
  -2   3   2     1304.20     1346.20     16.12 o
  -1   3   2     5489.07     5628.30     51.28 o
   0   3   2     1801.51     2049.91     18.91 o
   1   3   2      892.94      816.63      8.28 o
   2   3   2     3213.26     2924.87     19.66 o
   3   3   2       14.82       25.41      1.19 o
   4   3   2      277.91      256.02      2.44 o
   5   3   2       67.06       47.71      1.61 o
   6   3   2      744.07      708.06      5.88 o
   7   3   2       46.60       54.80      2.83 o
   8   3   2      682.17      668.11      6.98 o
   9   3   2      974.12     1073.71     12.41 o
  10   3   2       53.76       48.28      3.57 o
  11   3   2       74.43       63.14      3.94 o
  12   3   2      293.50      333.10     11.31 o
  13   3   2        0.17       -3.95      3.95 o
 -13   4   2        0.87       -6.95      4.64 o
 -12   4   2       20.33       22.97      4.82 o
 -11   4   2       14.58        7.39      4.10 o
 -10   4   2      105.26       99.45      7.26 o
  -9   4   2        1.80       -0.54      1.76 o
  -8   4   2       39.74       37.83      5.54 o
  -7   4   2       14.35       15.99      3.87 o
  -6   4   2      107.49       94.71      9.82 o
  -5   4   2        8.61        7.39      2.77 o
  -4   4   2      228.84      203.18      9.64 o
  -3   4   2     2096.55     2213.10     25.56 o
  -2   4   2     4762.61     4731.67     42.87 o
  -1   4   2      847.79      760.20      8.93 o
   0   4   2     6135.76     6180.58     55.83 o
   1   4   2    16231.43    15763.54    124.22 o
   2   4   2     3469.68     3376.07     23.78 o
   3   4   2     6421.73     6419.86     44.77 o
   4   4   2     1705.85     1737.28     12.65 o
   5   4   2     2768.73     2725.30     19.63 o
   6   4   2        7.66        3.51      0.76 o
   7   4   2       64.51       51.18      1.75 o
   8   4   2      340.03      350.74      5.21 o
   9   4   2      574.96      594.50      7.86 o
  10   4   2      101.29       88.94      3.29 o
  11   4   2        2.50       -0.74      2.35 o
  12   4   2        0.15        0.11      3.80 o
 -12   5   2       14.00       17.21      4.69 o
 -11   5   2        0.05       -4.92      3.28 o
 -10   5   2      125.51      124.82     15.43 o
  -9   5   2       64.82       62.78      4.84 o
  -8   5   2      411.28      472.95      8.85 o
  -7   5   2      956.65      869.36     23.10 o
  -6   5   2       27.93       14.34      4.40 o
  -5   5   2      375.30      363.96      9.19 o
  -4   5   2       14.94       39.18      1.84 o
  -3   5   2      151.33      157.63      3.45 o
  -2   5   2      527.53      474.01      5.54 o
  -1   5   2     3547.60     3556.10     32.22 o
   0   5   2    10033.98     9964.10    149.47 o
   1   5   2      647.84      639.71      5.60 o
   2   5   2     4308.68     4291.24     31.78 o
   3   5   2      288.91      276.28      3.88 o
   4   5   2       37.41       41.14      1.20 o
   5   5   2     1401.55     1450.40     10.95 o
   6   5   2      807.03      815.82      7.08 o
   7   5   2      132.65      137.16      2.38 o
   8   5   2     1369.81     1401.88     14.13 o
   9   5   2      351.11      349.41      8.75 o
  10   5   2        3.63        1.87      2.21 o
  11   5   2      146.27      128.93      4.90 o
  12   5   2      110.14      124.64     10.78 o
 -12   6   2        9.23       10.19      4.77 o
 -11   6   2        0.50       -5.36      3.83 o
 -10   6   2       16.23       21.31      4.23 o
  -9   6   2      115.48      124.10     10.62 o
  -8   6   2      260.30      247.19      6.73 o
  -7   6   2        7.66        9.68      2.99 o
  -6   6   2     1255.11     1315.95     25.31 o
  -5   6   2      496.48      416.53      6.59 o
  -4   6   2       21.43       28.05      2.31 o
  -3   6   2      724.35      786.14      9.90 o
  -2   6   2     4588.75     4533.29     45.10 o
  -1   6   2        8.42       22.60      1.12 o
   0   6   2     1743.60     1925.25     24.04 o
   1   6   2      559.07      587.10      6.37 o
   2   6   2      431.44      356.25      3.11 o
   3   6   2       30.15       26.13      1.08 o
   4   6   2        4.13       11.69      0.72 o
   5   6   2      399.12      441.98      6.03 o
   6   6   2      700.19      699.15      6.70 o
   7   6   2       17.55       18.64      1.33 o
   8   6   2      361.86      342.74      6.38 o
   9   6   2       56.64       64.24      6.20 o
  10   6   2       42.47       36.21      3.93 o
  11   6   2       25.76       28.18      2.78 o
  12   6   2        0.00       -3.82      3.64 o
 -12   7   2        2.49        3.99      4.63 o
 -11   7   2        0.03       -4.26      3.94 o
 -10   7   2      126.23      150.88      8.35 o
  -9   7   2        1.13        4.39      5.89 o
  -8   7   2      489.74      470.34     12.86 o
  -7   7   2      210.47      215.17      8.08 o
  -6   7   2       49.36       47.68      3.11 o
  -5   7   2       80.21       76.33      2.42 o
  -4   7   2      450.10      497.64      6.92 o
  -3   7   2      412.17      348.20      5.20 o
  -2   7   2      399.71      423.50      5.22 o
  -1   7   2     1908.89     1888.72     19.44 o
   0   7   2     2206.53     2164.73     24.35 o
   1   7   2     2417.73     2528.15     28.02 o
   2   7   2       55.79       84.37      2.03 o
   3   7   2      162.32      156.43      2.34 o
   4   7   2        5.39        5.53      0.87 o
   5   7   2     1057.16     1013.81     11.74 o
   6   7   2     1524.60     1588.33     19.80 o
   7   7   2      379.27      363.79      5.64 o
   8   7   2       24.10       22.89      2.94 o
   9   7   2       84.76       72.04      2.55 o
  10   7   2      218.45      222.16      6.62 o
  11   7   2        6.70        8.27      3.74 o
  12   7   2       20.81        8.31      4.06 o
 -12   8   2      162.30      190.50      9.86 o
 -11   8   2        0.11       -2.38      3.68 o
 -10   8   2      253.55      272.30     10.09 o
  -9   8   2       80.77       75.82      8.75 o
  -8   8   2       25.03       15.62     11.03 o
  -7   8   2      157.31      150.43      4.78 o
  -6   8   2       15.51       11.93      1.28 o
  -5   8   2      712.82      667.36     10.02 o
  -4   8   2     2362.42     2310.31     30.44 o
  -3   8   2     1315.16     1172.49     12.62 o
  -2   8   2      659.87      651.51      7.53 o
  -1   8   2        2.03       -1.02      0.77 o
   0   8   2      991.57     1042.39     11.39 o
   1   8   2      726.60      739.64     10.34 o
   2   8   2      852.25      879.98      9.17 o
   3   8   2      516.03      614.32      6.21 o
   4   8   2      517.66      555.00      6.42 o
   5   8   2      509.79      518.03      7.97 o
   6   8   2     1396.18     1431.57     20.99 o
   7   8   2      290.55      312.59      6.32 o
   8   8   2      318.29      331.90      5.59 o
   9   8   2      158.82      151.39      3.39 o
  10   8   2      112.09      124.87      3.54 o
  11   8   2       35.94       32.57      4.22 o
  12   8   2        0.25       -2.52      3.92 o
 -12   9   2        1.20        6.89      3.26 o
 -11   9   2       46.66       44.65      3.87 o
 -10   9   2        7.85        5.12      2.74 o
  -9   9   2        0.17       -2.39      2.50 o
  -8   9   2      175.59      167.35      6.66 o
  -7   9   2      222.54      238.76      4.47 o
  -6   9   2      219.05      210.93      4.45 o
  -5   9   2      153.00      162.91      3.80 o
  -4   9   2        2.36       -0.52      1.28 o
  -3   9   2      327.71      319.34      4.44 o
  -2   9   2      279.13      243.17      3.71 o
  -1   9   2      740.91      819.59     10.17 o
   0   9   2      927.23      924.12      9.29 o
   1   9   2       48.83       49.36      1.63 o
   2   9   2      400.90      511.61      5.15 o
   3   9   2      338.82      508.48      6.75 o
   4   9   2     1951.76     1946.67     19.23 o
   5   9   2      240.04      290.08      4.98 o
   6   9   2      103.72      108.28      4.35 o
   7   9   2      716.23      692.29     16.20 o
   8   9   2      404.84      378.21      6.77 o
   9   9   2      213.31      212.04      5.20 o
  10   9   2        8.25        1.92      1.55 o
  11   9   2       34.42       36.58      2.77 o
  12   9   2       83.98       92.62      6.98 o
 -12  10   2       85.72      119.82      6.07 o
 -11  10   2        5.13       -0.53      2.62 o
 -10  10   2        8.15        8.57      2.72 o
  -9  10   2       66.20       60.01      4.16 o
  -8  10   2       95.49       67.31      5.72 o
  -7  10   2      778.12      824.30     17.12 o
  -6  10   2      711.66      747.51     11.28 o
  -5  10   2      304.55      310.86      5.77 o
  -4  10   2      195.55      180.99      4.08 o
  -3  10   2      469.97      401.42      5.76 o
  -2  10   2      303.79      329.41      4.67 o
  -1  10   2       18.40       26.03      1.53 o
   0  10   2        4.15        1.45      0.91 o
   1  10   2       20.34       11.25      1.61 o
   2  10   2       22.14       21.36      1.47 o
   3  10   2      156.87      125.11      2.42 o
   4  10   2        1.30        5.00      1.43 o
   5  10   2      158.29      163.27      6.41 o
   6  10   2       96.58      104.27      4.46 o
   7  10   2       40.47       47.63      4.21 o
   8  10   2        4.72        3.83      2.01 o
   9  10   2        1.50        1.33      2.09 o
  10  10   2       12.39        9.05      2.49 o
  11  10   2        0.05        0.66      1.96 o
  12  10   2        0.72        0.42      3.90 o
 -12  11   2        0.00       -1.53      3.21 o
 -11  11   2       25.25       15.17      3.19 o
 -10  11   2       64.44       71.60      4.66 o
  -9  11   2       63.41       52.28      6.10 o
  -8  11   2      311.16      320.39     12.30 o
  -7  11   2      963.63      989.68     21.80 o
  -6  11   2      357.85      367.42      6.73 o
  -5  11   2      200.20      210.41      4.65 o
  -4  11   2       22.75       20.11      3.44 o
  -3  11   2      215.53      259.71      5.46 o
  -2  11   2     4599.02     4940.73     55.84 o
  -1  11   2       77.15      108.48      6.36 o
   0  11   2     8452.89     9025.95     97.93 o
   1  11   2        0.24        1.84      1.57 o
   2  11   2     2008.66     2271.50     46.49 o
   3  11   2       63.23       37.38      1.46 o
   4  11   2       20.76       34.05      2.13 o
   5  11   2      923.32      970.63     20.36 o
   6  11   2     1400.17     1468.77     36.94 o
   7  11   2      294.67      289.28      9.04 o
   8  11   2      446.70      468.85      8.09 o
   9  11   2      298.82      305.58      6.27 o
  10  11   2        0.86       -3.47      2.31 o
  11  11   2       60.88       75.39      8.58 o
  12  11   2       32.85       32.89      6.05 o
 -11  12   2       13.34        7.41      2.88 o
 -10  12   2       40.58       52.06      6.66 o
  -9  12   2      107.27      113.09      4.88 o
  -8  12   2       12.73       18.47      3.45 o
  -7  12   2      661.37      658.60     10.71 o
  -6  12   2        0.18        3.54      1.60 o
  -5  12   2      534.86      542.23      7.88 o
  -4  12   2       29.34       14.34      1.92 o
  -3  12   2     1256.44     1362.22     19.51 o
  -2  12   2      243.55      256.61      9.65 o
  -1  12   2      455.33      473.63      9.12 o
   0  12   2      329.66      376.01      8.97 o
   1  12   2      639.13      574.75      7.89 o
   2  12   2       26.46       40.97      2.10 o
   3  12   2      115.78      137.70      4.17 o
   4  12   2      166.42      149.46      6.47 o
   5  12   2      114.63      136.90      4.82 o
   6  12   2        2.42       10.43      4.27 o
   7  12   2      120.81      110.82      6.95 o
   8  12   2       38.90       39.78      6.41 o
   9  12   2        4.71        2.59      2.53 o
  10  12   2        5.06        2.29      2.49 o
  11  12   2        2.95        3.10      3.55 o
 -11  13   2       51.82       47.11      4.03 o
 -10  13   2       14.01       13.43      2.99 o
  -9  13   2      112.70      115.85      5.12 o
  -8  13   2       24.01       19.31      3.26 o
  -7  13   2      435.33      450.82      8.17 o
  -6  13   2      499.06      477.56      7.46 o
  -5  13   2      322.24      330.89      7.00 o
  -4  13   2       82.62       69.81      3.25 o
  -3  13   2      320.17      325.01     10.33 o
  -2  13   2       13.16       11.76      1.97 o
  -1  13   2      212.71      228.37      5.49 o
   0  13   2      409.10      432.16      9.33 o
   1  13   2        0.32        1.41      1.91 o
   2  13   2       49.54       41.37      3.21 o
   3  13   2        5.68       -0.66      2.87 o
   4  13   2      364.88      339.65     10.29 o
   5  13   2      979.77      975.89     43.91 o
   8  13   2        1.45       -6.97      4.65 o
   9  13   2       28.98       30.46      3.02 o
  10  13   2        0.92       -1.05      2.51 o
  11  13   2       15.83       19.83      4.25 o
 -11  14   2        2.32        2.51      2.96 o
 -10  14   2      116.90      148.52      5.83 o
  -9  14   2      112.17      118.42      5.17 o
  -8  14   2        4.59        0.87      2.95 o
  -7  14   2       27.92       21.51      2.40 o
  -6  14   2       20.06       21.99      2.20 o
  -5  14   2       86.03      105.98      4.31 o
  -4  14   2       95.36      115.14      4.05 o
  -3  14   2      185.27      199.15      7.77 o
  -2  14   2      928.78      941.04     16.68 o
  -1  14   2     1256.92     1246.18     22.78 o
   0  14   2       63.55       78.30      3.99 o
   1  14   2       39.29       40.62      3.36 o
   2  14   2     1029.14     1084.88     31.55 o
   3  14   2      171.77      150.22      5.77 o
   4  14   2        0.00        4.43      2.21 o
   5  14   2        8.70        5.14      3.52 o
   9  14   2       15.82       14.49      2.87 o
  10  14   2       12.90       14.04      2.96 o
  11  14   2        0.76       -1.07      3.90 o
 -11  15   2       23.72       29.11      3.54 o
 -10  15   2        1.12        0.32      2.67 o
  -9  15   2        0.17        3.33      3.29 o
  -8  15   2      142.58      146.67      6.42 o
  -7  15   2      196.41      189.35      8.69 o
  -6  15   2       84.62      104.38      4.94 o
  -5  15   2      233.24      240.85      6.24 o
  -4  15   2      147.71      121.56      4.31 o
  -3  15   2      830.07      808.11     31.26 o
  -2  15   2      209.03      227.47      7.54 o
  -1  15   2      803.06      790.15     21.32 o
   0  15   2        0.54        0.06      2.27 o
   1  15   2       15.56       11.09      2.78 o
   2  15   2       68.22       59.21      4.50 o
   3  15   2       82.81       70.41      4.41 o
   4  15   2     1502.31     1376.75     24.54 o
   5  15   2      135.63      134.80      8.75 o
  10  15   2       19.68       14.42      3.39 o
  11  15   2        0.44       -2.14      3.71 o
 -10  16   2        1.22       -0.14      2.79 o
  -9  16   2      128.01      142.72     10.60 o
  -8  16   2       94.28       88.56      5.57 o
  -7  16   2       23.09       23.80      3.63 o
  -6  16   2      347.27      383.94      8.48 o
  -5  16   2      423.32      464.36     15.39 o
  -4  16   2       95.79      123.47     13.30 o
  -3  16   2      126.27      119.94      4.90 o
  -2  16   2      399.31      416.94     10.22 o
  -1  16   2     1620.29     1605.25     38.61 o
   0  16   2       98.13       97.55      4.93 o
   1  16   2      525.15      493.79     11.15 o
   2  16   2      712.85      675.40     14.04 o
   3  16   2      367.32      322.73      8.84 o
   4  16   2      143.24      155.14      6.54 o
  10  16   2        4.04        4.69      4.98 o
 -10  17   2       14.19       10.97      3.02 o
  -9  17   2        8.28        5.61      3.37 o
  -8  17   2        0.00        1.91      3.23 o
  -7  17   2       53.49       67.55      4.85 o
  -6  17   2       26.72       21.91      4.16 o
  -5  17   2       10.65       18.15      4.50 o
  -4  17   2       36.80       35.63      3.31 o
  -3  17   2      152.33      184.09      9.36 o
  -2  17   2        8.82        5.94      2.49 o
  -1  17   2      214.20      200.15      6.63 o
   0  17   2      497.18      507.41     11.38 o
   1  17   2       97.74       94.23      5.23 o
   2  17   2      267.42      254.29      7.69 o
   3  17   2       10.35        9.63      3.20 o
   4  17   2       26.78       24.56      7.14 o
  10  17   2        1.63       -1.84      4.40 o
 -10  18   2        7.15        4.39      3.22 o
  -9  18   2        9.20       17.13      3.66 o
  -8  18   2       24.24       23.17      3.91 o
  -7  18   2        1.54       -0.97      3.38 o
  -6  18   2        0.07       -1.80      3.69 o
  -5  18   2       88.15       96.63      5.47 o
  -4  18   2      324.71      331.90     12.25 o
  -3  18   2       71.01       71.77      7.96 o
  -2  18   2      838.39      774.61     21.82 o
  -1  18   2       63.57       53.05      4.75 o
   0  18   2      238.28      214.64     14.53 o
   1  18   2      372.55      363.71      9.54 o
   2  18   2      967.23      914.29     18.03 o
   3  18   2      415.87      369.23     10.08 o
   4  18   2        5.65        0.68      3.08 o
  -9  19   2        2.05       -0.65      4.12 o
  -8  19   2       20.06       14.79      3.64 o
  -7  19   2       96.87      102.85      7.33 o
  -6  19   2      152.56      172.16      9.09 o
  -5  19   2       15.66       24.05      6.26 o
  -4  19   2      499.50      533.36     32.92 o
  -3  19   2      382.40      394.21     17.88 o
  -2  19   2      234.86      221.32     10.76 o
  -1  19   2       99.13       84.69      5.29 o
   0  19   2      139.64      124.33      7.10 o
   1  19   2      839.32      772.85     15.94 o
   2  19   2      298.57      310.27     10.80 o
   3  19   2      436.43      472.43     11.89 o
   4  19   2      628.51      658.66     14.91 o
  -9  20   2        5.62        5.13      5.40 o
  -8  20   2       28.96       25.63      4.98 o
  -7  20   2       31.16       34.42      5.28 o
  -6  20   2       79.18       89.28      7.16 o
  -5  20   2        1.81       -0.72      4.21 o
  -4  20   2      592.91      594.06     29.29 o
  -3  20   2       26.72       21.81      3.54 o
  -2  20   2      692.85      675.78     14.42 o
  -1  20   2      268.94      307.69      9.00 o
   0  20   2      206.25      215.68      7.33 o
   1  20   2      307.14      292.70      8.87 o
   2  20   2      245.31      234.87      9.19 o
   3  20   2      190.78      182.66      7.50 o
   4  20   2       13.32       18.97      5.32 o
  -8  21   2        3.74        5.15      4.27 o
  -7  21   2       12.57       16.92      4.73 o
  -6  21   2        2.78       -2.60      4.27 o
  -5  21   2       21.57       12.44      4.69 o
  -4  21   2      160.22      164.04      7.04 o
  -3  21   2      248.22      237.61     11.27 o
  -2  21   2       78.96       87.23      7.31 o
  -1  21   2       79.22       65.84      5.00 o
   0  21   2      604.35      564.03     13.07 o
   1  21   2      456.95      446.13     11.34 o
   2  21   2       53.30       64.88      8.88 o
   3  21   2       74.63       79.81      6.22 o
   4  21   2      106.73      110.85      8.92 o
  -8  22   2       79.71       93.72      7.54 o
  -7  22   2       40.51       40.03      5.74 o
  -6  22   2       76.31       90.83      7.79 o
  -5  22   2       34.85       26.17      5.28 o
  -4  22   2       67.51       54.99      6.37 o
  -3  22   2      273.50      293.14     12.94 o
  -2  22   2      284.23      270.20     10.39 o
  -1  22   2       73.02       72.17      5.54 o
   0  22   2       16.60       21.58      3.98 o
   1  22   2      165.36      150.92      6.77 o
   2  22   2      198.10      202.81      7.74 o
   3  22   2        1.12        8.00      3.65 o
   4  22   2       36.95       31.03      6.20 o
  -7  23   2       30.93       34.00      5.36 o
  -6  23   2        2.50        3.39      4.77 o
  -5  23   2        0.55       -5.32      4.23 o
  -4  23   2        0.93        3.43      4.82 o
  -3  23   2       41.03       36.21      4.26 o
  -2  23   2      102.34      106.80      6.11 o
  -1  23   2       43.54       34.93      4.15 o
   0  23   2       77.17       63.01      5.10 o
   1  23   2       27.21       33.52      4.20 o
   2  23   2       21.30       26.59      3.92 o
   3  23   2        1.18        3.49      3.52 o
  -6  24   2       60.28       66.54      7.50 o
  -5  24   2       23.60       24.04      5.53 o
  -4  24   2        4.39        4.94      5.11 o
  -3  24   2        2.35        3.46      3.48 o
  -2  24   2       52.30       50.36      4.65 o
  -1  24   2       37.41       35.78      4.20 o
   0  24   2       13.62       10.11      3.65 o
   1  24   2        0.74       -1.10      3.34 o
   2  24   2      177.04      190.78      9.25 o
   3  24   2      162.42      185.35     10.89 o
  -5  25   2        0.70        6.99      5.07 o
  -4  25   2        8.20       12.65      5.19 o
  -3  25   2        2.00        3.44      3.52 o
  -2  25   2        2.25        2.51      3.45 o
  -1  25   2        5.54        3.49      3.56 o
   0  25   2        0.10        1.60      3.46 o
   1  25   2        1.44        2.34      3.38 o
   2  25   2        0.70        5.37      3.86 o
   3  25   2        0.03        2.72      5.49 o
  -4  26   2       79.19       89.45      8.92 o
  -3  26   2       10.88       15.03      5.44 o
  -2  26   2      131.86      140.48      6.87 o
  -1  26   2        0.82        2.01      4.12 o
   0  26   2        5.50        6.32      3.74 o
   1  26   2      137.79      158.65      7.61 o
   2  26   2       17.61       23.80      4.37 o
   3  26   2       39.86       38.19      7.41 o
  -3  27   2        0.67       -0.54      5.11 o
  -2  27   2       34.37       36.01      6.78 o
  -1  27   2       12.72       15.66      6.03 o
   0  27   2       55.49       52.72      7.54 o
   1  27   2       63.99       83.24      6.32 o
   2  27   2       23.33       25.84      6.49 o
 -12   1   3        6.29       -3.26      4.51 o
 -11   1   3        6.66        9.70      4.24 o
 -10   1   3      185.22      169.60     11.91 o
  -9   1   3        0.01       -4.89      3.26 o
  -8   1   3     1211.07     1234.98     49.96 o
  -7   1   3       13.60        1.25      2.18 o
  -6   1   3      250.58      265.48      8.20 o
  -5   1   3     2141.93     1929.19     29.69 o
  -4   1   3     1435.99     1364.65     16.95 o
  -3   1   3     4552.93     4923.27     56.90 o
  -2   1   3     1885.19     1629.33     17.25 o
  -1   1   3     1906.72     1885.98     14.31 o
   0   1   3    10874.06    11023.07     77.90 o
   1   1   3     1178.42     1080.34      8.95 o
   2   1   3       98.41      116.44      1.73 o
   3   1   3       41.74       47.45      1.00 o
   4   1   3     2541.01     2618.52     15.87 o
   5   1   3      616.67      652.21      5.14 o
   6   1   3      303.92      335.20      3.58 o
   7   1   3      955.10     1026.78      8.75 o
   8   1   3     1312.52     1244.80     11.76 o
   9   1   3      158.09      149.28      3.40 o
  10   1   3      462.94      483.06      8.01 o
  11   1   3        8.51        1.35      1.98 o
  12   1   3        1.27       -2.65      3.14 o
 -12   2   3        6.15       -2.87      4.16 o
 -11   2   3       81.66       80.27      7.17 o
 -10   2   3       38.35       23.02      4.50 o
  -9   2   3        2.26       -3.81      5.90 o
  -8   2   3      124.99      131.88      7.25 o
  -7   2   3      364.17      317.70      9.59 o
  -6   2   3      123.37       98.76      5.74 o
  -5   2   3       11.35        1.10      2.74 o
  -4   2   3       15.90       11.69      2.27 o
  -3   2   3      181.98      202.96      3.25 o
  -2   2   3      748.73      793.37      8.08 o
  -1   2   3     3886.27     3947.83     32.89 o
   0   2   3        3.80        7.87      0.93 o
   1   2   3       94.90      119.32      1.52 o
   2   2   3     4137.20     4058.80     31.86 o
   3   2   3       98.10      166.50      1.74 o
   4   2   3      840.56      903.35      6.20 o
   5   2   3      962.76      893.86      6.48 o
   6   2   3      378.04      445.61      4.38 o
   7   2   3      120.30      118.16      2.97 o
   8   2   3      101.37       83.97      3.43 o
   9   2   3      243.47      249.39      4.26 o
  10   2   3      180.32      169.31      4.75 o
  11   2   3        8.59        5.29      2.43 o
  12   2   3       11.54       17.05      3.76 o
 -12   3   3        9.58        1.47      4.38 o
 -11   3   3        7.97        7.97      4.17 o
 -10   3   3       24.47       11.95      4.79 o
  -9   3   3      201.05      207.82      7.78 o
  -8   3   3       44.21       24.46      4.38 o
  -7   3   3      179.99      204.14      7.91 o
  -6   3   3      411.69      405.63     10.41 o
  -5   3   3        5.19       11.56      2.91 o
  -4   3   3     2153.83     2083.80     25.10 o
  -3   3   3       32.42       30.23      2.67 o
  -2   3   3      921.95     1078.76     11.55 o
  -1   3   3     1017.61      934.51      9.17 o
   0   3   3     3412.79     3672.99     30.73 o
   1   3   3     1704.85     1858.19     16.03 o
   2   3   3       18.25       14.61      1.86 o
   3   3   3     1894.62     1996.03     12.67 o
   4   3   3     7895.85     8499.72     53.52 o
   5   3   3      380.87      380.74      3.65 o
   6   3   3      149.22      158.29      2.30 o
   7   3   3      161.67      158.70      2.50 o
   8   3   3       39.88       37.15      2.25 o
   9   3   3      160.83      201.42      4.64 o
  10   3   3       26.70       13.17      2.55 o
  11   3   3        9.70        6.38      2.46 o
  12   3   3        4.46        2.32      3.21 o
 -12   4   3        0.26       -2.67      4.08 o
 -11   4   3        4.68        1.86      4.10 o
 -10   4   3       39.62       36.25      4.78 o
  -9   4   3      153.11      149.08     22.82 o
  -8   4   3      125.31       91.74     10.51 o
  -7   4   3       26.37       30.63      3.70 o
  -6   4   3      664.06      696.41     15.26 o
  -5   4   3      530.71      528.34     11.98 o
  -4   4   3      154.51      100.18      2.81 o
  -3   4   3      172.21      151.25      2.58 o
  -2   4   3     1502.42     1440.12     13.90 o
  -1   4   3     1648.62     1530.63     14.45 o
   0   4   3      678.96      756.93      7.02 o
   1   4   3       22.91       27.46      1.43 o
   2   4   3     1630.84     1476.74     11.33 o
   3   4   3      173.25      181.33      1.88 o
   4   4   3      129.38      172.58      3.80 o
   5   4   3     1178.97     1215.85      8.96 o
   6   4   3       56.52       55.11      1.59 o
   7   4   3      125.17      102.00      2.14 o
   8   4   3      278.30      258.58      4.07 o
   9   4   3     2049.99     2233.96     21.50 o
  10   4   3       36.51       29.58      2.33 o
  11   4   3       54.58       53.37      5.29 o
  12   4   3       30.02       34.31      4.33 o
 -12   5   3       15.94        9.97      4.86 o
 -11   5   3       15.32       13.93      4.26 o
 -10   5   3      116.96      124.66      9.28 o
  -9   5   3       34.03       28.51      4.54 o
  -8   5   3      687.11      700.60     38.40 o
  -7   5   3      475.99      474.50     12.52 o
  -6   5   3      539.92      524.32     12.70 o
  -5   5   3      228.02      226.81      5.28 o
  -4   5   3     3378.31     3570.50     40.72 o
  -3   5   3       36.67       39.96      1.61 o
  -2   5   3     7634.19     8212.34     73.68 o
  -1   5   3     1109.13     1208.69     11.66 o
   0   5   3      302.65      261.04      3.32 o
   1   5   3     3429.33     3558.93     35.00 o
   2   5   3     3959.62     3961.71     30.70 o
   3   5   3        0.71        0.52      0.62 o
   4   5   3      291.01      275.76      3.81 o
   5   5   3        2.09        0.03      0.70 o
   6   5   3       32.64       25.64      1.46 o
   7   5   3      485.55      433.43      4.54 o
   8   5   3      710.47      680.40      7.29 o
   9   5   3      334.29      346.74      7.25 o
  10   5   3      176.62      155.39      4.19 o
  11   5   3        0.00       -3.09      2.71 o
  12   5   3        0.28       -3.98      3.34 o
 -12   6   3       11.64        8.55      4.51 o
 -11   6   3        0.16       -2.30      3.83 o
 -10   6   3       32.62       23.84      4.63 o
  -9   6   3       89.35      106.11      7.06 o
  -8   6   3       79.76       59.21      7.66 o
  -7   6   3      627.26      648.07     16.73 o
  -6   6   3      287.35      262.93      6.10 o
  -5   6   3       12.78        4.66      2.00 o
  -4   6   3     1274.33     1302.61     17.93 o
  -3   6   3      404.70      430.87      6.29 o
  -2   6   3      335.88      359.48      4.29 o
  -1   6   3     2300.74     2030.06     18.94 o
   0   6   3     1593.51     1615.64     15.31 o
   1   6   3     7989.42     8435.63     75.11 o
   2   6   3     1751.84     1979.09     15.94 o
   3   6   3       71.44      113.02      2.06 o
   4   6   3      226.81      220.67      2.85 o
   5   6   3      113.21       88.87      1.77 o
   6   6   3     1344.32     1462.24     11.87 o
   7   6   3      469.05      462.00      4.98 o
   8   6   3       41.63       45.98      3.21 o
   9   6   3       12.28        5.02      5.22 o
  10   6   3      218.59      240.15      5.08 o
  11   6   3        0.99        2.42      2.50 o
  12   6   3        8.30        2.89      3.70 o
 -12   7   3       61.90       77.55     20.77 o
 -11   7   3        8.57        6.33      4.25 o
 -10   7   3        5.84       -0.90      3.52 o
  -9   7   3        7.76        7.15      3.56 o
  -8   7   3        4.04       -3.66      2.44 o
  -7   7   3      325.66      335.05      7.54 o
  -6   7   3      114.19      101.02      2.80 o
  -5   7   3        7.35        0.60      1.12 o
  -4   7   3      758.53      660.09     10.02 o
  -3   7   3      326.87      365.55      5.60 o
  -2   7   3       22.55       25.48      1.34 o
  -1   7   3      385.36      397.19      4.68 o
   0   7   3       85.85       61.57      1.93 o
   1   7   3     1291.96     1291.09     12.48 o
   2   7   3     1270.91     1311.88     10.94 o
   3   7   3     4292.38     4409.81     46.80 o
   4   7   3      538.37      571.37      6.26 o
   5   7   3      180.43      211.89      2.88 o
   6   7   3      213.02      202.75      3.44 o
   7   7   3      143.97      144.70      3.61 o
   8   7   3      169.86      154.18      3.21 o
   9   7   3       56.77       51.76      3.29 o
  10   7   3        5.49        4.10      2.27 o
  11   7   3      262.28      297.07      7.39 o
  12   7   3       22.13       23.75      5.76 o
 -12   8   3        7.18       15.42      3.68 o
 -11   8   3        0.01        1.15      2.94 o
 -10   8   3        6.90        6.88      2.74 o
  -9   8   3       25.28       11.29      3.58 o
  -8   8   3       91.31       75.23      6.07 o
  -7   8   3       13.69       11.02      3.35 o
  -6   8   3        1.34        1.66      1.60 o
  -5   8   3        1.24        0.06      1.31 o
  -4   8   3      185.97      222.33      4.66 o
  -3   8   3       63.16       62.64      2.06 o
  -2   8   3      615.47      741.19      8.61 o
  -1   8   3      842.42      893.82     10.07 o
   0   8   3     1983.62     2229.64     31.30 o
   1   8   3     1733.12     1925.28     15.75 o
   2   8   3       79.35       75.70      1.91 o
   3   8   3     1606.29     1682.54     17.93 o
   4   8   3      696.11      691.71      7.13 o
   5   8   3       63.71       74.09      1.92 o
   6   8   3      139.08      153.66      3.43 o
   7   8   3       10.94       12.89      1.25 o
   8   8   3        3.28       -0.38      1.25 o
   9   8   3      436.40      440.02      6.37 o
  10   8   3      137.48      151.21      3.96 o
  11   8   3       98.53      103.95      5.17 o
  12   8   3       23.53       27.47      4.37 o
 -12   9   3      100.03      146.75      6.72 o
 -11   9   3       25.17       35.90      3.80 o
 -10   9   3        3.25       -0.61      2.55 o
  -9   9   3       25.94       31.42      3.25 o
  -8   9   3       14.11       10.13      2.66 o
  -7   9   3      666.26      681.47     11.70 o
  -6   9   3      509.75      526.70      8.72 o
  -5   9   3      181.44      247.38      5.10 o
  -4   9   3      595.15      489.18      8.08 o
  -3   9   3      424.89      431.27      7.36 o
  -2   9   3       38.30       31.54      1.73 o
  -1   9   3      199.34      234.34      3.82 o
   0   9   3       87.14       77.96      2.52 o
   1   9   3        0.17        0.96      1.15 o
   2   9   3     1492.87     1664.57     17.05 o
   3   9   3      256.33      216.35      4.46 o
   4   9   3     1125.90     1182.66     12.17 o
   5   9   3        0.34       -1.71      1.14 o
   6   9   3       50.43       43.03      1.92 o
   7   9   3       56.61       59.68      2.04 o
   8   9   3       13.76       14.02      1.81 o
   9   9   3       16.98       15.36      1.72 o
  10   9   3        0.08        0.04      1.60 o
  11   9   3      199.96      231.31      6.76 o
  12   9   3       12.44       10.57      4.46 o
 -12  10   3       13.29       15.90      3.61 o
 -11  10   3       20.42       16.19      3.30 o
 -10  10   3       36.90       27.18      3.29 o
  -9  10   3      252.46      254.84      7.14 o
  -8  10   3       47.70       44.15      3.50 o
  -7  10   3     1003.03     1062.08     15.85 o
  -6  10   3      307.58      280.58      8.39 o
  -5  10   3      102.32       96.14      3.31 o
  -4  10   3       26.79       34.92      3.43 o
  -3  10   3      212.99      229.98      4.96 o
  -2  10   3        1.08       -1.58      1.20 o
  -1  10   3     1168.71     1010.86     11.40 o
   0  10   3      228.91      316.90      6.03 o
   1  10   3     1703.22     1695.42     41.04 o
   2  10   3     2439.89     2636.37     31.18 o
   3  10   3        1.28        0.77      1.41 o
   4  10   3      101.43       90.94      2.39 o
   5  10   3      103.77      107.06      2.94 o
   6  10   3       77.97       77.65      3.58 o
   7  10   3      594.97      573.18      7.99 o
   8  10   3      139.15      122.06      3.67 o
   9  10   3      423.71      441.53      7.88 o
  10  10   3       74.63       68.64      4.50 o
  11  10   3       57.60       46.44      4.68 o
 -11  11   3       37.55       45.01      4.11 o
 -10  11   3       15.32       10.45      2.90 o
  -9  11   3        5.10        3.17      2.77 o
  -8  11   3        3.25       -2.17      2.51 o
  -7  11   3        2.17       -1.75      2.64 o
  -6  11   3       64.94       68.83      3.41 o
  -5  11   3      100.37       75.16      3.25 o
  -4  11   3      128.62      133.40      3.74 o
  -3  11   3       31.24       33.80      2.30 o
  -2  11   3      444.97      431.34      9.81 o
  -1  11   3        1.90        0.69      1.87 o
   0  11   3        1.22        1.61      1.87 o
   1  11   3      193.99      229.71      6.77 o
   2  11   3       42.20       47.68      2.89 o
   3  11   3      121.04      135.22      4.44 o
   4  11   3        6.37        3.80      1.18 o
   5  11   3       37.36       41.28      2.09 o
   6  11   3        2.08        1.62      1.99 o
   7  11   3      156.44      147.27      6.05 o
   8  11   3       13.73       15.44      3.29 o
   9  11   3        0.24       -1.29      2.12 o
  10  11   3        4.73        2.45      2.53 o
  11  11   3        6.70        1.65      3.65 o
 -11  12   3       13.45       11.31      3.45 o
 -10  12   3        0.04       -0.82      2.89 o
  -9  12   3       92.84      111.24      5.29 o
  -8  12   3       23.34       14.37      2.88 o
  -7  12   3      339.56      328.82      6.71 o
  -6  12   3      528.56      556.55     12.85 o
  -5  12   3        6.47        2.47      1.74 o
  -4  12   3       32.12       30.35      2.38 o
  -3  12   3      320.86      328.44      8.41 o
  -2  12   3       98.71       78.81      4.28 o
  -1  12   3       28.33        9.35      1.65 o
   0  12   3      116.83      160.61      5.49 o
   1  12   3     1011.77      996.56     20.34 o
   2  12   3     2769.05     3005.54     34.40 o
   3  12   3      209.33      215.84     19.22 o
   4  12   3       76.60       82.60      2.60 o
   5  12   3      248.81      251.58      4.57 o
   6  12   3       72.93       73.47      3.69 o
   7  12   3      155.57      135.22      7.45 o
   8  12   3      389.99      400.05      9.71 o
   9  12   3      134.42      142.65      5.19 o
  10  12   3       45.22       30.72      3.13 o
  11  12   3        1.05       -3.73      3.40 o
 -11  13   3        0.15       -3.22      3.20 o
 -10  13   3       73.43       75.81      4.98 o
  -9  13   3        0.00        0.42      2.88 o
  -8  13   3       75.09       77.93      5.33 o
  -7  13   3      484.28      468.30      8.62 o
  -6  13   3      178.92      182.41      5.13 o
  -5  13   3      247.17      221.56      5.49 o
  -4  13   3      395.00      387.93      9.70 o
  -3  13   3        2.34        3.71      3.52 o
  -2  13   3      369.56      384.07     13.30 o
  -1  13   3      200.37      192.38      5.23 o
   0  13   3       23.66       22.20      3.98 o
   1  13   3      607.40      600.06     13.44 o
   2  13   3      825.41      939.72     12.25 o
   3  13   3      793.24      776.50     20.81 o
   4  13   3      981.62      983.18     19.68 o
   5  13   3      114.75      120.45      3.77 o
   6  13   3      135.21      137.03     10.83 o
   7  13   3        1.59       -4.84      3.22 o
   8  13   3        9.56       16.63      4.23 o
   9  13   3      176.88      186.37      7.10 o
  10  13   3        8.72        7.41      4.23 o
  11  13   3      102.34      118.72      9.38 o
 -11  14   3       12.91       16.64      3.68 o
 -10  14   3       95.40      109.59      5.73 o
  -9  14   3       95.65      109.57      5.52 o
  -8  14   3       38.95       37.67      4.04 o
  -7  14   3       76.08       58.33      6.62 o
  -6  14   3       69.37       75.72      3.98 o
  -5  14   3      787.83      741.11     12.56 o
  -4  14   3        6.61        9.92      2.46 o
  -3  14   3      635.47      608.73     20.79 o
  -2  14   3       24.05       17.52      5.76 o
  -1  14   3      460.93      462.49      9.26 o
   0  14   3        0.57        8.31      2.75 o
   1  14   3       25.38       30.60      3.35 o
   2  14   3      111.33      117.70      5.50 o
   3  14   3      154.02      172.24      6.44 o
   4  14   3       43.11       48.47      6.95 o
   5  14   3       15.75       18.31      1.97 o
   6  14   3        1.68        3.43      2.43 o
   7  14   3        8.06        0.96      3.48 o
   9  14   3        5.55        6.18      2.94 o
  10  14   3      174.32      178.27      7.43 o
 -10  15   3        6.62        8.65      3.14 o
  -9  15   3        7.45        3.32      3.06 o
  -8  15   3       80.02       80.01      5.98 o
  -7  15   3        1.25       -2.67      3.16 o
  -6  15   3      192.80      192.73      6.06 o
  -5  15   3       48.37       47.35      3.35 o
  -4  15   3      187.36      206.12      5.62 o
  -3  15   3       50.74       48.38      3.87 o
  -2  15   3      197.93      189.38      8.79 o
  -1  15   3      867.50      905.65     16.24 o
   0  15   3     1738.77     1704.94     29.53 o
   1  15   3     1795.02     1752.75     65.37 o
   2  15   3       71.88       68.07      8.19 o
   3  15   3     1300.61     1249.72     37.33 o
   4  15   3      358.83      344.11      9.55 o
   5  15   3        2.23        7.83      2.31 o
   6  15   3      316.68      289.93      7.54 o
   7  15   3        5.90       -1.97      3.18 o
   9  15   3       80.47       85.14      7.37 o
  10  15   3        2.52        3.56      3.27 o
 -10  16   3       43.11       46.72      4.18 o
  -9  16   3        0.86        3.12      3.70 o
  -8  16   3        9.66       21.86      4.29 o
  -7  16   3       51.16       57.69      5.05 o
  -6  16   3      184.27      208.92      6.42 o
  -5  16   3        1.05        3.33      2.75 o
  -4  16   3       10.36       11.45      3.19 o
  -3  16   3      138.79      140.73      7.96 o
  -2  16   3      113.84       96.17      4.32 o
  -1  16   3       38.25       42.05      5.57 o
   0  16   3       29.55       30.05      3.73 o
   1  16   3      378.73      382.19      9.93 o
   2  16   3      504.88      485.29     29.04 o
   3  16   3        0.23       -0.67      3.31 o
   4  16   3        0.08        0.15      3.12 o
   5  16   3        0.48       -0.82      3.41 o
   6  16   3      190.13      191.76      6.95 o
  10  16   3       32.11       29.38      3.92 o
 -10  17   3       37.19       38.71      4.09 o
  -9  17   3       11.21       10.96      3.80 o
  -8  17   3      405.76      458.42     15.85 o
  -7  17   3      409.71      411.14     11.54 o
  -6  17   3      250.85      253.17      7.09 o
  -5  17   3      477.35      477.87      9.77 o
  -4  17   3        4.81        2.74      4.12 o
  -3  17   3       23.29       23.70      3.14 o
  -2  17   3      195.75      212.16     10.39 o
  -1  17   3      172.48      154.40      9.17 o
   0  17   3     1118.87     1007.86     19.53 o
   1  17   3       87.17       65.44      5.52 o
   2  17   3      256.50      228.00     16.90 o
   3  17   3       25.37       23.06      5.90 o
   4  17   3       73.26       71.59      5.37 o
   5  17   3      839.81      816.73     26.30 o
  -9  18   3        0.96       -4.49      3.66 o
  -8  18   3       41.51       48.38      4.77 o
  -7  18   3       29.55       27.40      5.40 o
  -6  18   3      163.27      167.07      7.67 o
  -5  18   3       20.70       19.13      3.75 o
  -4  18   3       76.26       60.29      4.93 o
  -3  18   3       42.30       39.29      6.66 o
  -2  18   3      201.72      190.59      8.23 o
  -1  18   3       20.32       14.78      6.16 o
   0  18   3       50.73       52.59      4.57 o
   1  18   3       42.04       50.59      4.65 o
   2  18   3      462.10      489.33     12.21 o
   3  18   3      376.54      372.58     10.48 o
   4  18   3        2.32       -1.00      3.19 o
   5  18   3       93.12      105.89      6.77 o
  -9  19   3        3.64       -0.63      3.75 o
  -8  19   3        7.19        9.59      3.99 o
  -7  19   3       33.21       38.42      7.29 o
  -6  19   3        0.18       -4.48      4.31 o
  -5  19   3      105.79      103.18      7.75 o
  -4  19   3        3.06       -2.67      3.03 o
  -3  19   3        4.55        0.79      2.94 o
  -2  19   3       49.98       39.99      6.03 o
  -1  19   3       53.14       51.70      4.67 o
   0  19   3       32.32       29.85      8.90 o
   1  19   3        6.99        7.09      7.62 o
   2  19   3      143.11      128.30      8.23 o
   3  19   3       23.39       27.90      4.47 o
   4  19   3      186.15      140.19      6.97 o
   5  19   3        5.90        2.76      3.69 o
  -8  20   3        3.12        3.30      4.05 o
  -7  20   3        0.01        0.50      4.44 o
  -6  20   3       36.00       38.07      5.90 o
  -5  20   3        5.51        4.52      4.98 o
  -4  20   3        5.71        6.78      6.32 o
  -3  20   3       87.79       90.72      6.91 o
  -2  20   3      770.72      745.42     22.49 o
  -1  20   3        5.55       39.16      6.07 o
   0  20   3        3.51       -0.38      5.55 o
   1  20   3      232.97      232.65      8.07 o
   2  20   3      524.59      492.75     12.36 o
   3  20   3        4.77        1.68      5.00 o
   4  20   3        0.60       -5.06      3.40 o
   5  20   3        7.20       13.69      4.00 o
  -8  21   3       58.92       52.68      6.32 o
  -7  21   3        0.12       -2.47      4.56 o
  -6  21   3       10.51       16.04      5.11 o
  -5  21   3      232.99      231.21     11.47 o
  -4  21   3       14.84        7.20      4.94 o
  -3  21   3      304.11      274.97     12.65 o
  -2  21   3        8.21        3.31      5.11 o
  -1  21   3       58.12       55.28      4.79 o
   0  21   3       28.94       39.22      4.84 o
   1  21   3       59.16       46.50      6.05 o
   2  21   3      126.44      143.96      8.86 o
   3  21   3        5.90        1.20      3.37 o
   4  21   3       40.52       28.33      4.35 o
   5  21   3       30.63       42.51      7.45 o
  -7  22   3       36.40       38.90      6.41 o
  -6  22   3        5.03        4.98      4.82 o
  -5  22   3       29.98       26.72      5.57 o
  -4  22   3        5.23        6.57      4.98 o
  -3  22   3      105.29       87.86      8.42 o
  -2  22   3        0.09        0.63      3.46 o
  -1  22   3       47.30       40.56      4.41 o
   0  22   3       10.58        3.03      5.65 o
   1  22   3       35.30       25.79      4.17 o
   2  22   3        6.71        8.03      3.61 o
   3  22   3       15.60       11.55      3.67 o
   4  22   3        3.03       -1.39      6.53 o
   5  22   3        0.00       -3.06      4.98 o
  -6  23   3       18.29       25.92      5.82 o
  -5  23   3        5.67        9.17      5.44 o
  -4  23   3       95.80       99.79      8.58 o
  -3  23   3       58.21       53.73      7.12 o
  -2  23   3       31.61       38.75      7.37 o
  -1  23   3       16.05       17.33      4.01 o
   0  23   3       45.59       35.30      4.45 o
   1  23   3       45.28       34.38      4.42 o
   2  23   3        1.60        1.45      3.39 o
   3  23   3        7.16       10.83      3.97 o
   4  23   3       13.76       12.19      4.17 o
   5  23   3        1.06       -1.38      5.86 o
  -6  24   3        7.87        9.80      5.53 o
  -5  24   3        0.21       -4.40      4.94 o
  -4  24   3        6.39        2.18      5.03 o
  -3  24   3        0.57        2.66      3.73 o
  -2  24   3        2.13        3.29      5.23 o
  -1  24   3       12.38        8.49      3.83 o
   0  24   3        8.52       10.38      3.79 o
   1  24   3        0.84        1.22      3.73 o
   2  24   3       61.77       85.54      6.34 o
   3  24   3       15.04       16.96      4.18 o
   4  24   3       18.56       19.41      4.37 o
  -5  25   3        0.15       -0.75      5.40 o
  -4  25   3       34.21       37.77      7.04 o
  -3  25   3        8.00       12.98      4.13 o
  -2  25   3       10.24       11.65      4.19 o
  -1  25   3        0.52       -1.28      3.57 o
   0  25   3        3.21        0.29      3.76 o
   1  25   3       16.32       17.84      4.09 o
   2  25   3        2.52        2.34      3.71 o
   3  25   3       35.54       44.88      5.30 o
   4  25   3       10.25       13.57      6.70 o
  -3  26   3        3.22        6.09      4.20 o
  -2  26   3       94.33      106.54      6.96 o
  -1  26   3        5.89        8.88      4.19 o
   0  26   3        0.69       -0.58      3.98 o
   1  26   3       13.31       22.79      4.37 o
   2  26   3        0.32        4.52      4.28 o
   3  26   3       25.09       32.12      5.19 o
  -1  27   3        0.05        1.94      4.10 o
   0  27   3        0.06        0.58      4.16 o
   1  27   3       28.83       38.95      5.30 o
 -12   0   4        0.00       -9.99      6.66 o
 -11   0   4        2.08       -8.73      5.82 o
 -10   0   4      129.82      112.23     10.51 o
  -9   0   4      246.46      291.05     14.82 o
  -8   0   4      290.72      180.91     11.31 o
  -7   0   4     1104.86     1128.47     20.42 o
  -6   0   4     3559.43     3421.21     55.74 o
  -5   0   4      307.48      237.24      6.27 o
  -4   0   4     1637.37     1813.85     25.42 o
  -3   0   4      536.96      570.96      8.95 o
  -2   0   4     1971.72     1872.96     25.02 o
  -1   0   4     1014.04     1049.15     14.69 o
   0   0   4      176.18      188.52      3.39 o
   1   0   4     4767.04     4922.57     54.44 o
   2   0   4      508.51      526.95      6.36 o
   3   0   4     5540.71     5621.48     70.38 o
   4   0   4      587.07      586.33      7.09 o
   5   0   4      555.13      516.46      5.95 o
   6   0   4      801.22      741.27      9.90 o
   7   0   4       55.74       46.95      2.61 o
   8   0   4      359.34      351.63      6.96 o
   9   0   4       12.36        8.25      2.17 o
  10   0   4       41.45       50.18      4.40 o
  11   0   4        0.07       -4.51      3.01 o
  12   0   4       42.34       39.87      5.90 o
 -12   1   4       18.60       13.79      5.53 o
 -11   1   4        0.10       -5.22      3.48 o
 -10   1   4       11.54        7.50      4.26 o
  -9   1   4        1.01       -1.40      3.92 o
  -8   1   4        2.66       -2.20      1.47 o
  -7   1   4      298.47      290.68      5.09 o
  -6   1   4     1022.01     1109.45     14.13 o
  -5   1   4      783.24      817.87     10.75 o
  -4   1   4     2377.91     2454.07     25.86 o
  -3   1   4       37.02       54.84      1.89 o
  -2   1   4      619.51      562.48      5.77 o
  -1   1   4       80.45       88.23      3.57 o
   0   1   4     1234.75     1219.72      9.59 o
   1   1   4      796.67      739.14      6.19 o
   2   1   4       84.75      102.13      1.58 o
   3   1   4      369.79      323.25      3.85 o
   4   1   4      166.30      169.12      2.22 o
   5   1   4      594.67      688.42      5.25 o
   6   1   4      165.40      158.28      2.50 o
   7   1   4       36.87       44.80      1.66 o
   8   1   4       36.43       39.97      2.01 o
   9   1   4        7.37        2.94      1.64 o
  10   1   4        1.57       -1.41      1.97 o
  11   1   4      103.62      115.06      4.45 o
  12   1   4       35.22       36.73      4.22 o
 -12   2   4        3.63        3.27      5.28 o
 -11   2   4        4.18       -7.07      4.71 o
 -10   2   4        0.09       -7.41      4.94 o
  -9   2   4       44.39       44.82      5.14 o
  -8   2   4      118.46      109.21      5.25 o
  -7   2   4      782.84      819.50     13.56 o
  -6   2   4     1014.47     1017.28     15.65 o
  -5   2   4       48.99       54.61      3.12 o
  -4   2   4      940.37      850.53     11.19 o
  -3   2   4      684.53      605.97      7.50 o
  -2   2   4      182.16      190.73      3.03 o
  -1   2   4     5006.47     4811.62     35.51 o
   0   2   4      115.14      102.04      1.90 o
   1   2   4     4501.34     4934.98     36.20 o
   2   2   4      798.07      815.37      7.21 o
   3   2   4      723.53      903.48      7.47 o
   4   2   4      605.05      557.98      4.83 o
   5   2   4      120.24       94.64      2.37 o
   6   2   4      174.42      196.95      2.46 o
   7   2   4       41.49       25.28      1.34 o
   8   2   4       43.35       37.06      2.47 o
   9   2   4        7.87        2.14      2.81 o
  10   2   4      112.37      115.15      4.08 o
  11   2   4      162.83      186.01      5.22 o
  12   2   4       17.23       23.12      5.49 o
 -12   3   4      115.26      160.58     10.24 o
 -11   3   4        9.12        1.67      4.04 o
 -10   3   4       61.49       63.12      8.58 o
  -9   3   4       53.66       42.90      3.27 o
  -8   3   4       91.78       71.90      7.04 o
  -7   3   4      597.54      632.79     15.31 o
  -6   3   4      985.02      822.16     22.11 o
  -5   3   4      849.36      897.21     11.79 o
  -4   3   4     3112.44     2954.43     34.18 o
  -3   3   4     1753.26     1722.62     16.71 o
  -2   3   4       11.02       56.94      4.26 o
  -1   3   4        1.98       -0.18      1.00 o
   0   3   4     1094.32     1009.94      9.26 o
   1   3   4       98.02      100.11      2.30 o
   2   3   4     1295.52     1375.23     12.19 o
   3   3   4     4219.52     4152.92     30.52 o
   4   3   4      238.35      302.79      2.95 o
   5   3   4     1124.43     1214.44      9.36 o
   6   3   4        7.81        6.95      0.81 o
   7   3   4        3.03        3.45      1.20 o
   8   3   4        9.63        7.37      1.39 o
   9   3   4       61.61       67.60      2.99 o
  10   3   4       86.45      112.44      4.14 o
  11   3   4      124.60      122.41      4.51 o
 -12   4   4       13.36        8.64      5.33 o
 -11   4   4       20.75       20.48      8.23 o
 -10   4   4      114.65      128.08      8.21 o
  -9   4   4       97.21       90.08      6.91 o
  -8   4   4        5.65        7.26      4.15 o
  -7   4   4       77.15       72.97      6.78 o
  -6   4   4        0.62       -1.35      2.57 o
  -5   4   4       30.36       38.55      3.89 o
  -4   4   4     1682.77     1761.40     21.12 o
  -3   4   4      354.14      337.77      4.43 o
  -2   4   4     1496.54     1669.59     15.92 o
  -1   4   4     4505.19     4382.33     36.60 o
   0   4   4     2262.48     2492.61     21.28 o
   1   4   4     2794.80     3135.29     26.56 o
   2   4   4     2836.66     2903.57     23.10 o
   3   4   4      230.13      202.73      3.96 o
   4   4   4      188.89      208.80      2.20 o
   5   4   4      186.97      205.69      2.53 o
   6   4   4       96.46       82.08      1.87 o
   7   4   4      258.07      277.16      3.58 o
   8   4   4       26.31       22.62      1.46 o
   9   4   4       70.78       82.90      3.18 o
  10   4   4      184.73      181.55      4.94 o
  11   4   4       14.48        2.80      4.73 o
 -12   5   4        0.29       -6.88      4.59 o
 -11   5   4       37.52       28.70      5.20 o
 -10   5   4       70.64       50.68      5.27 o
  -9   5   4       63.45       51.56      5.15 o
  -8   5   4      591.13      600.28     15.26 o
  -7   5   4      257.49      224.98      6.49 o
  -6   5   4      211.60      204.95      9.93 o
  -5   5   4     2309.89     2419.78     28.50 o
  -4   5   4      523.72      544.24      6.85 o
  -3   5   4       86.19       76.38      2.27 o
  -2   5   4      276.74      270.39      3.72 o
  -1   5   4     2375.21     2226.63     20.84 o
   0   5   4     3497.87     3653.82     30.73 o
   1   5   4      157.51      138.58      2.72 o
   2   5   4      170.73      218.29      4.07 o
   3   5   4        9.50       12.08      0.95 o
   4   5   4      453.31      439.38      4.00 o
   5   5   4      533.79      512.51      4.69 o
   6   5   4       85.95       74.50      1.72 o
   7   5   4      365.54      371.19      4.34 o
   8   5   4       29.47       26.65      1.58 o
   9   5   4       44.58       50.84      4.08 o
  10   5   4        0.40       -3.08      2.06 o
  11   5   4        5.18       -3.50      3.89 o
 -12   6   4        1.52       -5.25      5.70 o
 -11   6   4        9.09        9.95      4.38 o
 -10   6   4       17.27       24.08      3.68 o
  -9   6   4       19.13       24.56      3.28 o
  -8   6   4      162.26      142.68      5.52 o
  -7   6   4        0.25        1.23      3.57 o
  -6   6   4      302.66      263.80      6.75 o
  -5   6   4      520.73      513.30      7.74 o
  -4   6   4        5.28        4.41      1.31 o
  -3   6   4        0.27        1.91      1.35 o
  -2   6   4      172.83      177.96      2.97 o
  -1   6   4     2213.60     2100.17     19.78 o
   0   6   4       81.07      114.17      2.26 o
   1   6   4     1391.32     1397.18     16.57 o
   2   6   4     2293.62     2294.68     19.79 o
   3   6   4     3747.40     3815.51     28.81 o
   4   6   4       56.87       64.01      1.91 o
   5   6   4      118.55      101.03      1.86 o
   6   6   4       15.71       18.70      1.07 o
   7   6   4        7.01        0.97      1.13 o
   8   6   4      778.07      813.10      8.48 o
   9   6   4      106.31      102.58      3.30 o
  10   6   4       10.64       11.18      2.53 o
  11   6   4        0.29       -3.63      3.12 o
 -12   7   4       38.83       37.64      4.50 o
 -11   7   4       19.76       22.74      3.66 o
 -10   7   4      179.13      211.63      8.91 o
  -9   7   4       25.58       40.76      4.33 o
  -8   7   4       25.58       16.69      2.99 o
  -7   7   4      475.77      481.07      9.70 o
  -6   7   4      855.80      811.46     13.78 o
  -5   7   4       22.76       16.63      2.87 o
  -4   7   4      321.57      328.08      6.29 o
  -3   7   4       34.08       44.17      2.11 o
  -2   7   4      128.40      175.92      2.99 o
  -1   7   4     2684.79     2605.09     24.26 o
   0   7   4      746.68      826.45      8.65 o
   1   7   4      870.16      762.83      9.93 o
   2   7   4     1083.18     1087.55     10.09 o
   3   7   4        1.60        0.02      0.83 o
   4   7   4       99.28       92.35      2.34 o
   5   7   4       13.95       18.45      1.14 o
   6   7   4        1.51        1.11      0.94 o
   7   7   4        3.58       -0.07      1.16 o
   8   7   4      684.84      650.03      7.18 o
   9   7   4      178.56      175.48      4.33 o
  10   7   4       66.99       58.75      5.49 o
  11   7   4        1.00       -2.33      3.04 o
 -11   8   4       30.65       44.15      4.28 o
 -10   8   4       93.30      109.32      5.70 o
  -9   8   4       19.46       13.12      2.98 o
  -8   8   4       71.16       57.30      3.98 o
  -7   8   4        1.28       -1.62      2.40 o
  -6   8   4      805.49      839.57     11.54 o
  -5   8   4      860.02      780.27     12.02 o
  -4   8   4      622.67      648.80     10.37 o
  -3   8   4      803.31      761.05     11.73 o
  -2   8   4     1331.37     1269.71     13.98 o
  -1   8   4       44.39       31.28      2.00 o
   0   8   4      185.44      222.05      3.82 o
   1   8   4     3166.31     3365.64     33.85 o
   2   8   4     5329.27     5240.79     43.71 o
   3   8   4      273.03      250.30      3.79 o
   4   8   4      203.12      182.71      3.76 o
   5   8   4        3.21        2.85      1.03 o
   6   8   4      161.54      156.85      2.55 o
   7   8   4      116.43      115.59      2.84 o
   8   8   4      151.61      134.94      3.75 o
   9   8   4      430.89      444.18      7.17 o
  10   8   4        6.10        0.95      2.43 o
  11   8   4        8.21        7.27      4.15 o
 -11   9   4       10.05        4.90      3.45 o
 -10   9   4        1.83       -3.03      2.95 o
  -9   9   4        2.65        3.03      2.69 o
  -8   9   4       29.73       14.26      2.98 o
  -7   9   4      119.05      120.69      5.12 o
  -6   9   4      143.14      147.47      7.78 o
  -5   9   4       31.56       32.56      2.56 o
  -4   9   4        2.78        1.36      1.45 o
  -3   9   4     1601.39     1629.31     22.61 o
  -2   9   4      622.55      665.46      9.36 o
  -1   9   4     1559.24     1723.76     20.86 o
   0   9   4      273.03      272.82      4.86 o
   1   9   4      338.90      394.87      5.38 o
   2   9   4     1015.66     1048.33      9.87 o
   3   9   4      454.14      490.46      5.47 o
   4   9   4      825.86      824.32     10.58 o
   5   9   4      781.65      719.37      8.48 o
   6   9   4      462.15      527.24      5.64 o
   7   9   4     1028.81     1017.27     11.68 o
   8   9   4      187.67      183.30      4.17 o
   9   9   4      181.24      183.01      4.31 o
  10   9   4        0.11       -4.02      2.68 o
  11   9   4        0.00       -2.36      3.20 o
 -11  10   4        2.77        5.15      3.43 o
 -10  10   4       14.31        9.04      3.24 o
  -9  10   4        2.44       -0.73      2.63 o
  -8  10   4       79.70       71.73      4.77 o
  -7  10   4       21.13       18.35      2.24 o
  -6  10   4        2.47        0.08      1.80 o
  -5  10   4      105.56      101.87      4.94 o
  -4  10   4       61.48       48.93      4.10 o
  -3  10   4      116.49      116.58      3.88 o
  -2  10   4        0.15       -0.76      2.34 o
  -1  10   4       98.22      119.34      4.15 o
   0  10   4      164.42      139.77      5.27 o
   1  10   4      379.36      381.92      4.90 o
   2  10   4       90.90       83.00      2.35 o
   3  10   4      565.21      589.39      7.37 o
   4  10   4        9.53       10.95      1.64 o
   5  10   4       11.08        6.83      1.72 o
   6  10   4      145.31      128.36      3.92 o
   7  10   4       23.70       24.75      2.37 o
   8  10   4       69.37       76.61      3.04 o
   9  10   4      131.06      120.20      4.93 o
  10  10   4        1.40       -2.58      1.72 o
  11  10   4       16.87       13.48      4.86 o
 -11  11   4       39.53       30.93      4.02 o
 -10  11   4       36.52       37.36      6.06 o
  -9  11   4        0.07       -3.01      2.67 o
  -8  11   4       57.63       73.03      4.61 o
  -7  11   4        2.86       -2.49      1.66 o
  -6  11   4      126.74      143.84      4.51 o
  -5  11   4        0.22        1.88      1.71 o
  -4  11   4       30.85       34.82      2.40 o
  -3  11   4      462.37      450.21     10.57 o
  -2  11   4      175.05      172.58      6.10 o
  -1  11   4     3570.25     3803.19     51.58 o
   0  11   4     2481.76     2552.63     88.84 o
   1  11   4       10.89       12.66      1.72 o
   2  11   4     2126.49     2100.14     24.73 o
   3  11   4      142.19      134.43      3.25 o
   4  11   4       41.68       30.58      2.70 o
   5  11   4     1072.71      983.06     16.18 o
   6  11   4      207.29      205.46      6.25 o
   7  11   4     1483.33     1557.34     22.17 o
   8  11   4       17.22       12.96      2.45 o
   9  11   4       70.09       80.98      3.70 o
  10  11   4        0.19       -3.75      2.78 o
  11  11   4        1.06       -6.37      4.31 o
 -11  12   4        0.23       -1.79      3.33 o
 -10  12   4        1.56       -0.88      3.11 o
  -9  12   4       27.02       18.79      3.36 o
  -8  12   4       24.31       19.78      3.14 o
  -7  12   4        0.67       -4.54      3.03 o
  -6  12   4       64.48       35.10      2.69 o
  -5  12   4      151.68      159.15      4.81 o
  -4  12   4      247.00      264.72      8.02 o
  -3  12   4      336.22      343.29     10.18 o
  -2  12   4       50.46       63.36      6.24 o
  -1  12   4        1.11        3.89      3.94 o
   0  12   4      220.52      229.45      7.21 o
   1  12   4      598.31      588.90     10.44 o
   2  12   4      599.67      559.27     10.09 o
   3  12   4       39.50       47.13      2.25 o
   4  12   4      266.79      258.27      7.88 o
   5  12   4        0.04        2.61      3.96 o
   6  12   4      198.21      199.03      5.45 o
   7  12   4       29.77       53.69      5.74 o
   8  12   4       58.59       57.71      3.74 o
   9  12   4       61.01       61.22      5.02 o
  10  12   4        7.98        6.58      3.06 o
 -10  13   4        0.64        1.14      3.01 o
  -9  13   4        1.04       -4.38      2.92 o
  -8  13   4       27.59       25.43      3.46 o
  -7  13   4        0.03       -4.29      2.86 o
  -6  13   4      240.77      239.55      6.00 o
  -5  13   4       42.13       35.89      3.75 o
  -4  13   4        7.07       -0.37      2.87 o
  -3  13   4       17.02       17.05      3.24 o
  -2  13   4       37.51       37.99      3.81 o
  -1  13   4      955.07      936.72     24.88 o
   0  13   4      258.70      247.54     10.76 o
   1  13   4        4.20        8.17      3.37 o
   2  13   4        0.13        2.73      1.69 o
   3  13   4       85.13       78.53      4.69 o
   4  13   4       50.00       60.05      7.18 o
   5  13   4      465.35      450.64     15.08 o
   6  13   4      172.51      161.31      4.92 o
   7  13   4     1087.70     1059.17     26.76 o
   8  13   4        0.46        2.09      4.52 o
   9  13   4       59.00       71.82      5.29 o
  10  13   4        6.40       10.95      3.15 o
 -10  14   4        0.79        2.15      3.27 o
  -9  14   4       22.43       29.62      3.72 o
  -8  14   4       62.43       67.07      5.67 o
  -7  14   4       12.30        1.73      3.52 o
  -6  14   4      375.98      380.63     10.92 o
  -5  14   4       17.83       15.60      3.59 o
  -4  14   4      410.94      413.41     10.92 o
  -3  14   4      491.34      477.51     11.71 o
  -2  14   4        0.30       -0.25      3.48 o
  -1  14   4       54.40       49.86      4.92 o
   0  14   4       84.68       83.96      7.24 o
   1  14   4     3094.63     3123.96    156.14 o
   2  14   4     2546.89     2384.85     62.65 o
   3  14   4        2.86       -2.72      2.10 o
   4  14   4        4.45       -0.57      5.28 o
   5  14   4        8.37        6.62      3.39 o
   6  14   4      252.66      236.47      5.88 o
   8  14   4      139.65      142.05      9.25 o
   9  14   4       92.63       99.10      5.85 o
  10  14   4        2.33        5.99      4.86 o
 -10  15   4       50.09       53.37      4.53 o
  -9  15   4       15.41       12.08      3.33 o
  -8  15   4        0.51       -5.28      3.52 o
  -7  15   4       32.38       22.73      4.05 o
  -6  15   4      300.13      317.54     10.06 o
  -5  15   4        2.63        0.78      3.22 o
  -4  15   4      192.26      201.93      7.74 o
  -3  15   4       13.07        5.38      2.46 o
  -2  15   4       35.73       44.44      8.35 o
  -1  15   4      371.33      365.10     18.41 o
   0  15   4       34.24       35.85      5.95 o
   1  15   4     1051.77     1061.79     38.67 o
   2  15   4      583.75      607.53     10.63 o
   3  15   4      184.51      172.26      4.37 o
   4  15   4      346.61      375.84     15.68 o
   5  15   4      136.24      142.94      6.93 o
   6  15   4        0.00        6.18      3.79 o
   9  15   4        3.81        3.83      2.97 o
  10  15   4        9.15       11.47      5.19 o
  -9  16   4        0.30       -2.09      3.10 o
  -8  16   4       75.89       58.93      5.59 o
  -7  16   4        6.04        6.06      3.68 o
  -6  16   4      119.15      117.94      5.39 o
  -5  16   4      104.00      102.94      4.97 o
  -4  16   4       16.64       11.89      2.80 o
  -3  16   4       64.82       60.08      7.43 o
  -2  16   4      734.65      757.05     37.48 o
  -1  16   4       52.43       67.27      5.82 o
   0  16   4      948.94      953.23     53.98 o
   1  16   4     1791.86     1848.02     59.51 o
   2  16   4       51.74       44.70      6.19 o
   3  16   4        0.00        1.28      3.66 o
   4  16   4        3.73        6.11      3.51 o
   5  16   4      923.29      871.01     18.51 o
   6  16   4      370.71      357.39     10.90 o
   9  16   4      141.22      128.52      9.17 o
  -9  17   4        1.58       -0.05      3.46 o
  -8  17   4        8.13        7.10      4.46 o
  -7  17   4        9.84        7.87      3.74 o
  -6  17   4       61.16       53.86      3.91 o
  -5  17   4      641.09      632.82     17.94 o
  -4  17   4       78.46       83.87      5.17 o
  -3  17   4      140.01      173.80      7.64 o
  -2  17   4        9.36       16.83      2.80 o
  -1  17   4       78.22       75.21      7.87 o
   0  17   4      924.76      897.96     24.29 o
   1  17   4      313.99      340.33     10.17 o
   2  17   4       66.13       65.83      3.60 o
   3  17   4       40.94       30.68      2.22 o
   4  17   4       63.65       53.22      5.17 o
   5  17   4       12.20       18.39      4.26 o
   6  17   4       19.56       29.58      4.23 o
   9  17   4        1.17       -2.85      4.56 o
  -9  18   4        3.31        3.82      4.12 o
  -8  18   4       41.47       33.63      4.97 o
  -7  18   4       67.67       72.46     11.14 o
  -6  18   4       16.06       14.07      4.33 o
  -5  18   4       20.84       12.99      3.33 o
  -4  18   4       99.72      106.90      8.84 o
  -3  18   4      443.97      472.17     34.49 o
  -2  18   4      434.64      452.78     16.35 o
  -1  18   4        1.34        4.52      4.90 o
   0  18   4      108.51      127.63      6.53 o
   1  18   4      497.08      432.16     11.50 o
   2  18   4       71.12       77.06      4.05 o
   3  18   4      585.17      554.54     15.25 o
   4  18   4       23.65       25.56      4.47 o
   5  18   4      444.08      431.73     12.20 o
   6  18   4      137.24      138.24      7.30 o
  -8  19   4        7.80        7.49      4.41 o
  -7  19   4       13.48       15.91      4.44 o
  -6  19   4      160.45      179.67      8.17 o
  -5  19   4       12.28       12.19      5.28 o
  -4  19   4      270.90      299.17     13.19 o
  -3  19   4       59.81       47.03      6.87 o
  -2  19   4      511.84      522.91     12.54 o
  -1  19   4      178.43      192.57     14.28 o
   0  19   4       22.80       14.80      4.02 o
   1  19   4      195.02      217.20      8.38 o
   2  19   4        8.61       14.99      4.07 o
   3  19   4      906.19      820.46     27.43 o
   4  19   4       89.76       95.80      7.33 o
   5  19   4        7.64        5.14      3.64 o
   6  19   4        1.95       -4.05      3.63 o
  -8  20   4       39.31       47.13      5.50 o
  -7  20   4       25.63       36.01      5.04 o
  -6  20   4       96.72       90.04      9.00 o
  -5  20   4      124.53      129.19      9.76 o
  -4  20   4       40.46       38.61      6.45 o
  -3  20   4        7.11        3.39      5.11 o
  -2  20   4        8.82       11.14      5.49 o
  -1  20   4       11.98       11.33      3.62 o
   0  20   4       17.25       11.72      4.79 o
   1  20   4      115.02      103.37      7.58 o
   2  20   4       18.55       18.61      4.26 o
   3  20   4      182.17      177.07      7.86 o
   4  20   4       19.11       33.58      4.91 o
   5  20   4       31.36       28.11      4.41 o
   6  20   4       18.71       14.68      4.34 o
  -7  21   4       29.18       38.44      6.74 o
  -6  21   4        1.56        7.20      5.61 o
  -5  21   4       36.52       40.41      6.87 o
  -4  21   4        1.83        1.55      5.11 o
  -3  21   4        0.12       -0.54      4.94 o
  -2  21   4       31.96       21.90      5.40 o
  -1  21   4        4.45        3.34      5.82 o
   0  21   4       43.72       31.73      4.30 o
   1  21   4       46.28       40.40      4.44 o
   2  21   4        5.19        4.49      4.75 o
   3  21   4       98.91       92.05      6.31 o
   4  21   4      134.16      125.09      7.17 o
   5  21   4        0.27       -1.72      4.06 o
   6  21   4       66.27       79.94     10.22 o
  -6  22   4       77.94       78.69      9.05 o
  -5  22   4       13.37       12.10      5.65 o
  -4  22   4       19.34       19.14      5.90 o
  -3  22   4        5.81        7.29      5.53 o
  -2  22   4       24.40       27.17      4.49 o
  -1  22   4       70.69       69.43      6.95 o
   0  22   4        5.81        3.37      3.85 o
   1  22   4       80.53       75.83      5.94 o
   2  22   4        0.09       -3.79      3.74 o
   3  22   4       25.45       20.07      4.57 o
   4  22   4       25.10       29.39      4.69 o
   5  22   4        0.12       -1.03      4.12 o
   6  22   4       25.60       13.57      6.74 o
  -6  23   4       33.13       29.48      6.78 o
  -5  23   4        8.09       17.67      5.82 o
  -4  23   4       19.63       18.64      6.07 o
  -3  23   4      140.59      146.49     10.47 o
  -2  23   4       12.69       10.39      4.13 o
  -1  23   4       15.79       15.30      4.26 o
   0  23   4        0.49       -2.43      3.73 o
   1  23   4        2.28        3.80      3.73 o
   2  23   4        4.87        9.60      3.96 o
   3  23   4       21.26       15.27      4.23 o
   4  23   4       16.50       18.62      4.45 o
   5  23   4       66.62       72.19      7.50 o
  -5  24   4       25.48       41.33      7.41 o
  -4  24   4       11.36        5.40      5.82 o
  -3  24   4       22.79       35.89      7.08 o
  -2  24   4       20.75       25.00      4.65 o
  -1  24   4        2.10       -2.51      3.76 o
   0  24   4       44.73       42.86      5.07 o
   1  24   4        5.07        6.12      4.11 o
   2  24   4       17.49       12.46      4.23 o
   3  24   4        3.58        4.54      6.14 o
   4  24   4       23.17       29.36      5.18 o
   5  24   4       61.44       80.77      6.87 o
  -4  25   4        0.31       -6.78      5.99 o
  -3  25   4       36.86       42.43      5.33 o
  -2  25   4        0.85        0.86      4.11 o
  -1  25   4        0.17       -0.24      4.48 o
   0  25   4        1.90       -4.02      3.88 o
   1  25   4        6.74        3.02      4.27 o
   2  25   4        3.23        3.19      4.23 o
   3  25   4        3.27        1.73      4.04 o
  -2  26   4        2.39       -0.73      4.22 o
  -1  26   4       30.24       44.89      5.44 o
   0  26   4        0.05       -4.51      3.83 o
   1  26   4       10.46        9.11      4.63 o
 -12   1   5        0.29       -3.78      4.75 o
 -11   1   5       29.90       23.30      5.71 o
 -10   1   5        6.18       -1.12      4.18 o
  -9   1   5      677.42      682.78     17.92 o
  -8   1   5      130.68      137.64      5.33 o
  -7   1   5      579.33      543.25     10.88 o
  -6   1   5      522.46      501.67      9.77 o
  -5   1   5       40.78       36.25      2.07 o
  -4   1   5        2.41       -1.24      1.09 o
  -3   1   5      569.66      523.16      5.81 o
  -2   1   5        5.69        4.07      2.68 o
  -1   1   5     3865.65     3645.91     30.84 o
   0   1   5        3.40        2.99      0.85 o
   1   1   5      149.27      134.79      2.07 o
   2   1   5        0.91       -0.75      0.64 o
   3   1   5      308.47      307.81      3.96 o
   4   1   5      195.05      166.67      2.81 o
   5   1   5        0.89        1.21      1.15 o
   6   1   5      214.90      233.56      2.98 o
   7   1   5     1682.67     1683.25     16.60 o
   8   1   5      425.32      402.51      7.20 o
   9   1   5      203.29      198.12      4.77 o
  10   1   5       44.85       19.20      3.83 o
  11   1   5        1.43       -2.23      3.72 o
 -12   2   5       59.99       67.61      6.74 o
 -11   2   5       85.09      102.87     11.77 o
 -10   2   5       18.35       10.14      4.57 o
  -9   2   5        0.55        4.93      7.48 o
  -8   2   5       39.32       31.52      5.87 o
  -7   2   5     1000.11     1035.52     13.73 o
  -6   2   5     1268.71     1302.92     14.74 o
  -5   2   5       48.72       32.44      1.92 o
  -4   2   5      168.58      167.80      3.40 o
  -3   2   5      116.98      149.37      2.78 o
  -2   2   5      662.84      605.58      6.42 o
  -1   2   5      335.21      382.39      4.22 o
   0   2   5        2.57       16.83      1.10 o
   1   2   5      768.57      757.81      6.90 o
   2   2   5       23.66        4.95      0.76 o
   3   2   5      131.59      134.07      2.54 o
   4   2   5      156.04      111.78      2.22 o
   5   2   5      105.67      115.59      2.53 o
   6   2   5       17.83       13.49      1.14 o
   7   2   5      219.97      209.94      4.40 o
   8   2   5      129.45      146.29      5.67 o
   9   2   5      357.81      375.22      6.69 o
  10   2   5       10.98       10.80      3.67 o
  11   2   5      215.23      242.53      8.45 o
 -11   3   5        0.47       -2.40      4.55 o
 -10   3   5       15.49        5.32      4.78 o
  -9   3   5        1.55       -2.79      3.67 o
  -8   3   5       96.89       91.22      6.53 o
  -7   3   5        0.49        5.86      2.90 o
  -6   3   5       93.40      115.98      4.06 o
  -5   3   5       86.25       86.66      3.27 o
  -4   3   5      115.36      138.07      3.62 o
  -3   3   5      335.46      350.02      5.28 o
  -2   3   5     1614.87     1666.81     15.08 o
  -1   3   5      123.89      120.43      2.34 o
   0   3   5      509.21      477.27      5.17 o
   1   3   5        0.21       -1.12      0.76 o
   2   3   5       41.93       69.47      1.79 o
   3   3   5      279.43      248.77      2.95 o
   4   3   5      433.32      432.98      4.51 o
   5   3   5      256.95      247.17      3.03 o
   6   3   5       31.33       25.99      1.42 o
   7   3   5        2.08        2.22      1.31 o
   8   3   5      231.05      205.46      7.59 o
   9   3   5       66.80       64.76      3.80 o
  10   3   5      323.54      349.05      9.78 o
  11   3   5       26.34       27.31      4.31 o
 -11   4   5       21.99       18.98      5.66 o
 -10   4   5        6.97        4.57      4.38 o
  -9   4   5       15.65       27.53      5.09 o
  -8   4   5      218.00      262.81      7.78 o
  -7   4   5     1107.36     1088.93     17.89 o
  -6   4   5      116.85      119.79      6.75 o
  -5   4   5       26.85       21.62      1.94 o
  -4   4   5      257.34      251.93      4.90 o
  -3   4   5        5.72       -1.45      1.08 o
  -2   4   5      119.57      132.78      2.44 o
  -1   4   5      378.27      401.05      5.01 o
   0   4   5      105.14       73.74      2.11 o
   1   4   5      768.17      747.02      7.34 o
   2   4   5        4.03       11.23      1.11 o
   3   4   5      116.86       95.00      1.89 o
   4   4   5      482.85      431.79      4.35 o
   5   4   5      524.92      575.12      5.40 o
   6   4   5       78.69       77.47      2.25 o
   7   4   5      108.79       90.06      2.58 o
   8   4   5      310.87      305.61      5.02 o
   9   4   5      321.26      307.61      8.96 o
  10   4   5       11.36       10.32      3.86 o
  11   4   5       50.06       35.64      4.61 o
 -11   5   5       12.82        9.00      3.69 o
 -10   5   5       93.46      105.98      5.92 o
  -9   5   5      159.40      159.08      6.41 o
  -8   5   5      649.47      659.46     12.83 o
  -7   5   5        3.28        8.06      4.33 o
  -6   5   5      151.42      132.60      7.89 o
  -5   5   5        4.29        4.49      2.45 o
  -4   5   5       69.61       64.98      2.56 o
  -3   5   5      694.36      659.05      8.20 o
  -2   5   5        9.61       11.67      1.55 o
  -1   5   5      392.68      367.77      4.78 o
   0   5   5       64.19       98.53      3.63 o
   1   5   5        1.80       -0.45      1.09 o
   2   5   5       36.28       32.07      1.50 o
   3   5   5     1318.05     1367.44     11.00 o
   4   5   5      255.44      247.66      3.06 o
   5   5   5        4.34       -0.78      0.92 o
   6   5   5       35.65       45.14      1.82 o
   7   5   5        0.43       -1.19      0.79 o
   8   5   5        2.36       -1.81      2.20 o
   9   5   5        4.42        0.77      2.28 o
  10   5   5       39.13       26.64      4.14 o
  11   5   5       16.41        4.39      3.82 o
 -11   6   5        7.56       -2.40      5.13 o
 -10   6   5      121.27      132.69      6.32 o
  -9   6   5       18.15       17.32      3.34 o
  -8   6   5      183.61      199.52      7.06 o
  -7   6   5        4.32       10.05      4.24 o
  -6   6   5      954.09      894.11     15.21 o
  -5   6   5      183.39      175.08      4.40 o
  -4   6   5       27.94       19.67      1.54 o
  -3   6   5      727.35      766.83     10.19 o
  -2   6   5     1887.64     1908.39     22.90 o
  -1   6   5       72.18       76.73      2.87 o
   0   6   5     1800.57     1819.42     17.48 o
   1   6   5       24.50       22.89      3.38 o
   2   6   5       29.14       23.83      1.91 o
   3   6   5      439.32      447.19      4.22 o
   4   6   5       37.52       39.00      1.46 o
   5   6   5      300.61      283.70      3.57 o
   6   6   5      353.84      381.76      4.22 o
   7   6   5      273.42      307.99      3.85 o
   8   6   5      806.63      803.87      9.93 o
   9   6   5        4.39        3.37      2.31 o
  10   6   5        0.54       -3.87      3.37 o
  11   6   5        0.05       -7.29      4.86 o
 -11   7   5        6.91        2.26      4.60 o
 -10   7   5       12.80       20.14      3.70 o
  -9   7   5       18.99       15.53      3.24 o
  -8   7   5      388.72      383.01      9.28 o
  -7   7   5      166.11      169.52      6.18 o
  -6   7   5      280.19      291.89      9.16 o
  -5   7   5      314.03      303.10      5.00 o
  -4   7   5      163.33      148.38      3.41 o
  -3   7   5      386.40      443.33      8.07 o
  -2   7   5       21.04       14.12      1.67 o
  -1   7   5        0.89        1.84      1.19 o
   0   7   5       51.10       79.98      2.29 o
   1   7   5       16.39       23.44      1.46 o
   2   7   5      129.68      127.71      2.40 o
   3   7   5       31.06       17.16      1.18 o
   4   7   5       84.26      103.29      1.85 o
   5   7   5      321.49      337.04      3.79 o
   6   7   5      479.33      473.82      4.93 o
   7   7   5        2.00       -0.28      1.19 o
   8   7   5        4.30        2.74      1.74 o
   9   7   5        0.63       -3.16      3.38 o
  10   7   5      181.59      190.21     10.34 o
  11   7   5       45.90       38.78      6.03 o
 -11   8   5        2.45       -5.19      3.46 o
 -10   8   5        8.16        3.35      3.54 o
  -9   8   5        0.28        4.20      2.88 o
  -8   8   5       29.43       20.37      3.43 o
  -7   8   5      198.31      196.81     12.74 o
  -6   8   5      127.48      129.13      6.88 o
  -5   8   5        0.38       -0.53      2.81 o
  -4   8   5       34.30       51.26      2.74 o
  -3   8   5        0.82       -2.61      1.74 o
  -2   8   5      236.64      227.84      4.73 o
  -1   8   5       56.75       71.08      2.78 o
   0   8   5      356.86      376.51      5.40 o
   1   8   5       14.48        8.83      1.30 o
   2   8   5     1012.45     1017.34      9.74 o
   3   8   5       75.72       69.10      1.93 o
   4   8   5      750.77      717.30      7.41 o
   5   8   5      368.91      327.47      4.14 o
   6   8   5      345.97      363.19      4.21 o
   7   8   5      353.93      359.71      4.31 o
   8   8   5      136.32      123.88      3.42 o
   9   8   5       48.26       42.88      4.58 o
  10   8   5        2.47       -4.40      4.61 o
  11   8   5       12.99       16.79      5.49 o
 -11   9   5        9.25        4.22      3.98 o
 -10   9   5       34.68       36.33      4.04 o
  -9   9   5       17.41       21.52      3.44 o
  -8   9   5        2.22       -2.38      2.87 o
  -7   9   5       73.53       70.48      4.50 o
  -6   9   5       31.87       34.74      2.63 o
  -5   9   5      667.71      689.18     11.49 o
  -4   9   5      156.81      152.67      6.24 o
  -3   9   5      694.21      617.81     10.42 o
  -2   9   5      306.62      323.68      6.69 o
  -1   9   5        3.98        1.72      1.55 o
   0   9   5      388.30      377.19      6.17 o
   1   9   5      273.77      258.70      4.74 o
   2   9   5      577.87      528.88      5.84 o
   3   9   5      612.18      635.93      6.33 o
   4   9   5      254.26      249.58      3.58 o
   5   9   5      220.28      209.94      3.72 o
   6   9   5      174.86      164.50      3.05 o
   7   9   5       37.16       32.58      1.80 o
   8   9   5        0.74       -3.19      2.13 o
   9   9   5       24.27       26.38      5.53 o
  10   9   5      105.15      127.68      9.67 o
  11   9   5       33.82       36.64      6.20 o
 -11  10   5        0.32       -4.20      3.27 o
 -10  10   5       52.32       51.72      5.25 o
  -9  10   5      140.39      124.93      5.90 o
  -8  10   5        3.01       -4.17      2.78 o
  -7  10   5      198.51      210.67      6.75 o
  -6  10   5       19.98       13.87      2.12 o
  -5  10   5        0.07        0.46      2.03 o
  -4  10   5      312.18      346.79      9.53 o
  -3  10   5      165.30      159.43      6.34 o
  -2  10   5      156.40      166.99      4.81 o
  -1  10   5       87.42       85.68      5.14 o
   0  10   5      335.14      288.07      5.30 o
   1  10   5        1.52        0.49      1.23 o
   2  10   5      222.15      278.89      4.02 o
   3  10   5      308.14      299.75      4.50 o
   4  10   5      278.63      270.58      4.56 o
   5  10   5      323.33      271.84      4.88 o
   6  10   5        2.20       -2.92      1.95 o
   7  10   5       95.78       81.30      3.23 o
   8  10   5      422.11      424.48      6.83 o
   9  10   5       61.76       50.09      6.37 o
  10  10   5        2.04        8.79      5.36 o
 -10  11   5        7.14       11.19      3.44 o
  -9  11   5       16.36       19.52      3.61 o
  -8  11   5       11.74        9.69      2.94 o
  -7  11   5       12.82        4.20      3.01 o
  -6  11   5       91.70       87.87      4.11 o
  -5  11   5       19.42       12.04      3.27 o
  -4  11   5       85.36       77.49      5.46 o
  -3  11   5       30.08       43.37      3.98 o
  -2  11   5       41.29       47.67      4.29 o
  -1  11   5      175.33      167.78      6.17 o
   0  11   5       69.93       74.72      3.17 o
   1  11   5       25.90       20.90      1.58 o
   2  11   5        1.29        0.55      1.56 o
   3  11   5       43.57       43.61      3.79 o
   4  11   5       21.23       19.87      2.23 o
   5  11   5       26.19       30.09      3.03 o
   6  11   5        0.03       -3.88      2.58 o
   7  11   5        1.15       -0.99      1.74 o
   8  11   5        6.95        5.92      2.78 o
   9  11   5       68.40       89.16      9.05 o
  10  11   5       10.13        7.79      5.40 o
 -10  12   5       49.79       46.70      4.40 o
  -9  12   5       20.63       23.17      3.68 o
  -8  12   5        3.17        3.24      2.92 o
  -7  12   5       11.50        4.69      2.93 o
  -6  12   5        8.63        1.76      3.46 o
  -5  12   5        0.34       -3.58      2.88 o
  -4  12   5      331.62      316.11      9.31 o
  -3  12   5      614.63      587.54     13.42 o
  -2  12   5      306.02      329.23      9.74 o
  -1  12   5       55.34       53.14      6.16 o
   0  12   5      267.94      225.09     10.26 o
   1  12   5        0.17       -1.12      0.97 o
   2  12   5       51.95       43.07      2.49 o
   3  12   5       76.70       78.20      3.04 o
   4  12   5      831.87      808.67     13.66 o
   5  12   5       41.12       37.61      3.15 o
   6  12   5      118.71      112.27      6.52 o
   7  12   5       99.31      101.43      5.24 o
   8  12   5      175.65      160.56      6.32 o
   9  12   5       69.14       80.57      8.46 o
  10  12   5        0.60       -3.27      4.65 o
 -10  13   5       13.88       13.65      3.83 o
  -9  13   5       17.89       11.93      3.54 o
  -8  13   5        0.02       -3.83      2.81 o
  -7  13   5       18.72        6.09      3.56 o
  -6  13   5      187.63      156.16      7.47 o
  -5  13   5      223.16      241.97      8.44 o
  -4  13   5        8.74        3.97      3.20 o
  -3  13   5      148.90      149.41      6.67 o
  -2  13   5      520.25      507.14     16.02 o
  -1  13   5       19.92        9.55      4.40 o
   0  13   5        6.79       -5.74      4.69 o
   1  13   5       52.85       36.30      3.65 o
   2  13   5      433.87      441.18      7.27 o
   3  13   5      267.65      263.09      5.20 o
   4  13   5      125.69      128.50      5.14 o
   5  13   5        0.05        0.71      2.56 o
   6  13   5      127.42      127.85      7.21 o
   7  13   5       90.25       98.05      5.33 o
   8  13   5        2.03        1.68      2.75 o
   9  13   5       35.70       33.88      6.41 o
  10  13   5       33.11       44.98      6.32 o
 -10  14   5        1.51       -1.92      3.56 o
  -9  14   5        0.07       -3.29      3.30 o
  -8  14   5        5.82        1.24      2.97 o
  -7  14   5        5.80       -2.84      3.64 o
  -6  14   5       38.33       39.43      5.49 o
  -5  14   5        2.50       -1.95      3.68 o
  -4  14   5      298.35      276.22     11.12 o
  -3  14   5      163.27      171.93      7.42 o
  -2  14   5        2.44       -3.60      4.69 o
  -1  14   5        4.05       -0.59      4.27 o
   1  14   5      641.97      660.25     11.25 o
   2  14   5     1458.07     1505.75     21.50 o
   3  14   5       70.63       61.58      8.37 o
   4  14   5      833.63      821.50     30.63 o
   5  14   5        6.00        2.03      3.45 o
   6  14   5      364.02      364.51     10.98 o
   7  14   5       22.35       27.57      5.05 o
   8  14   5       30.69       21.87      3.31 o
   9  14   5        4.26        1.97      4.98 o
  -9  15   5        0.71       -2.08      3.09 o
  -8  15   5       56.24       41.08      4.29 o
  -7  15   5        0.25       -4.32      3.81 o
  -6  15   5      130.23      122.63      8.31 o
  -5  15   5      163.74      177.49      7.98 o
  -4  15   5       78.89       78.46      5.97 o
  -3  15   5        0.08       -4.52      3.60 o
  -2  15   5      547.26      588.13     18.97 o
  -1  15   5      351.69      349.59     14.11 o
   0  15   5       19.69        4.36      4.94 o
   1  15   5       66.63       62.94      3.90 o
   2  15   5      600.39      585.88     10.39 o
   3  15   5      258.41      237.32      5.71 o
   4  15   5        0.30       -2.70      5.03 o
   5  15   5      158.71      142.14      7.22 o
   6  15   5      132.41      132.89      8.08 o
   7  15   5       36.45       47.35      5.06 o
   8  15   5        7.33        1.38      5.03 o
   9  15   5       21.84       27.01      6.07 o
  -9  16   5       15.77       14.63      4.01 o
  -8  16   5       18.84       17.12      4.81 o
  -7  16   5        3.40        3.87      3.89 o
  -6  16   5      401.96      435.24     19.98 o
  -5  16   5      229.54      217.45      8.77 o
  -4  16   5       56.45       45.73      4.75 o
  -3  16   5       18.70        2.55      5.28 o
  -2  16   5      170.59      195.50     10.26 o
  -1  16   5       77.29       66.85      4.75 o
   0  16   5        9.23        3.98      3.75 o
   1  16   5       14.82       11.80      2.66 o
   2  16   5       22.59       19.34      2.65 o
   3  16   5       74.61       56.97      4.61 o
   4  16   5        0.93       -5.13      3.42 o
   5  16   5       18.73       18.30      4.25 o
   6  16   5       15.16       18.55      4.24 o
   7  16   5       25.74       20.67      4.53 o
   8  16   5        5.87       -4.27      5.03 o
   9  16   5        0.01       -5.90      4.94 o
  -8  17   5       30.44       38.83      5.09 o
  -7  17   5        0.22       -2.86      4.16 o
  -6  17   5       43.87       48.69      5.36 o
  -5  17   5       16.01       13.02      4.46 o
  -4  17   5       11.73        7.15      2.85 o
  -3  17   5        0.13       -0.93      3.00 o
  -2  17   5      187.29      200.22      6.43 o
  -1  17   5      845.28      904.56     26.51 o
   0  17   5      521.98      586.54     21.67 o
   1  17   5       22.16       21.23      5.70 o
   2  17   5      331.37      289.78     10.26 o
   3  17   5       39.40       28.36      5.05 o
   4  17   5        5.56       -0.99      3.54 o
   5  17   5        2.64       -1.99      3.58 o
   6  17   5      119.06      125.46      6.99 o
   7  17   5       68.89       64.47      5.96 o
  -8  18   5       11.54       11.03      4.91 o
  -7  18   5      127.30      129.38      8.06 o
  -6  18   5       43.31       43.42      5.44 o
  -5  18   5       59.65       46.09      5.41 o
  -4  18   5      286.73      319.07     13.99 o
  -3  18   5      234.88      259.43     12.73 o
  -2  18   5        5.98       10.30      5.74 o
  -1  18   5        4.42        9.46      5.11 o
   0  18   5      169.84      148.69      7.51 o
   1  18   5      479.39      456.95     30.72 o
   2  18   5       10.00        7.58      4.02 o
   3  18   5       20.87       21.74      4.55 o
   4  18   5       30.85       31.83      4.94 o
   5  18   5       76.89       70.01      6.09 o
   6  18   5       20.60       16.97      4.69 o
   7  18   5        9.66        7.04      4.32 o
  -7  19   5       17.16       15.06      4.76 o
  -6  19   5      132.94      141.78      8.27 o
  -5  19   5       57.11       60.22      7.33 o
  -4  19   5       49.78       56.91      7.37 o
  -3  19   5        9.15        9.25      5.65 o
  -2  19   5        0.39        4.06      4.94 o
  -1  19   5       66.01       57.04      7.37 o
   0  19   5      295.66      279.00      9.65 o
   1  19   5       10.45       14.84      4.25 o
   2  19   5      354.35      324.71     10.39 o
   3  19   5       66.48       75.54     10.87 o
   4  19   5        1.88       -0.43      3.85 o
   5  19   5        2.17        4.11      4.02 o
   6  19   5       47.94       53.78      6.39 o
   7  19   5        0.74       -4.36      6.20 o
  -7  20   5       49.43       44.01      5.79 o
  -6  20   5       86.30       87.27      9.76 o
  -5  20   5       30.78       43.85      7.45 o
  -4  20   5       14.13       11.31      5.86 o
  -3  20   5       89.52      106.66      9.63 o
  -2  20   5       32.00       45.86      7.24 o
  -1  20   5        0.78        5.69      4.04 o
   0  20   5        8.44        3.54      4.22 o
   1  20   5      332.96      338.14     22.84 o
   2  20   5      154.92      171.17      8.07 o
   3  20   5       86.97       73.21      6.14 o
   4  20   5      127.13      137.08      7.37 o
   5  20   5       15.22        9.58      4.58 o
   6  20   5        8.17        7.01      4.69 o
   7  20   5        1.93       -9.09      6.16 o
  -6  21   5       41.70       47.28      7.33 o
  -5  21   5        2.09       -0.88      5.65 o
  -4  21   5       77.92       98.24      9.72 o
  -3  21   5       45.96       65.29      8.00 o
  -2  21   5        1.83        2.68      5.65 o
  -1  21   5      291.92      325.70     10.90 o
   0  21   5        9.76       17.46      4.82 o
   1  21   5       14.86       16.10      8.29 o
   2  21   5        2.81       10.51      4.09 o
   3  21   5        7.33       -0.10      4.50 o
   4  21   5        0.00        1.28      4.25 o
   5  21   5        5.07        4.61      4.29 o
   6  21   5        7.44        1.11      4.32 o
  -5  22   5       29.24       30.03      6.95 o
  -4  22   5        1.05       -1.38      5.86 o
  -3  22   5       92.47       96.40      9.88 o
  -2  22   5       18.72       13.74      6.32 o
  -1  22   5        3.85        9.35      4.51 o
   0  22   5      111.74      111.61      7.15 o
   1  22   5       54.51       55.00      5.73 o
   2  22   5        5.65       -0.20      3.96 o
   3  22   5        8.62        7.99      4.06 o
   4  22   5       45.65       35.90      5.49 o
   5  22   5       25.29       31.46      5.42 o
  -5  23   5       13.59       11.18      6.45 o
  -4  23   5       85.23       89.62     10.01 o
  -3  23   5       49.82       56.58      8.04 o
  -2  23   5       62.82       60.91      6.01 o
  -1  23   5      148.25      161.49      8.37 o
   0  23   5       28.45       36.68      5.39 o
   1  23   5       10.81       12.40      4.54 o
   2  23   5        1.19       -0.58      3.98 o
   3  23   5       19.55       19.56      4.88 o
   4  23   5       15.00       22.79      4.93 o
  -3  24   5        0.56        5.86      6.37 o
  -2  24   5        8.78        9.20      4.74 o
  -1  24   5        7.42       10.10      4.47 o
   0  24   5        0.30        0.75      4.06 o
   1  24   5       12.74        5.67      4.55 o
   2  24   5        0.05       -1.79      4.38 o
   3  24   5        2.98        3.22      4.51 o
  -1  25   5        0.54        1.63      4.60 o
   0  25   5       10.00       10.60      4.86 o
   1  25   5        2.39        4.61      4.57 o
 -11   0   6        3.92       -0.84      7.66 o
 -10   0   6        1.67        1.97      6.37 o
  -9   0   6        0.06       -8.21      5.70 o
  -8   0   6      215.22      265.29      8.88 o
  -7   0   6       18.57        9.20      2.44 o
  -6   0   6       76.85       67.91      4.21 o
  -5   0   6        5.58        2.96      2.39 o
  -4   0   6       23.72       14.70      2.26 o
  -3   0   6        0.75        2.75      1.83 o
  -2   0   6      793.26      743.77     11.98 o
  -1   0   6      843.45      824.33     12.78 o
   0   0   6     8134.42     8366.04     91.37 o
   1   0   6     1496.89     1585.37     18.96 o
   2   0   6      479.87      558.58      8.23 o
   3   0   6      454.32      422.06      6.80 o
   4   0   6     1486.35     1587.59     22.32 o
   5   0   6     1665.46     1616.65     28.27 o
   6   0   6      105.70      102.85      3.65 o
   7   0   6     1339.25     1334.83     34.84 o
   8   0   6      431.62      442.56     15.70 o
   9   0   6      105.02       97.37      8.29 o
  10   0   6      106.97      119.18      9.46 o
  11   0   6        2.13       -2.35      5.23 o
 -11   1   6       22.45       28.78      6.25 o
 -10   1   6       23.63       14.85      5.06 o
  -9   1   6        1.81       -0.30      4.03 o
  -8   1   6        0.29       -0.53      1.62 o
  -7   1   6      133.47      124.07      3.66 o
  -6   1   6        0.29       -2.45      1.63 o
  -5   1   6      513.60      525.26      6.83 o
  -4   1   6       41.59       31.08      1.86 o
  -3   1   6        0.40       -1.24      1.21 o
  -2   1   6       19.53        7.96      1.43 o
  -1   1   6       78.83       88.90      2.67 o
   0   1   6      202.49      224.04      5.21 o
   1   1   6       28.25       30.40      1.77 o
   2   1   6      385.77      365.89      4.03 o
   3   1   6        4.43        2.56      1.25 o
   4   1   6       52.26       46.02      2.02 o
   5   1   6        0.02       -1.39      0.99 o
   6   1   6       41.97       30.44      1.73 o
   7   1   6      195.02      191.35      6.86 o
   8   1   6       36.10       29.66      4.33 o
   9   1   6       13.69       15.68      3.54 o
  10   1   6        0.15       -0.25      3.55 o
  11   1   6       17.02       25.48      4.26 o
 -11   2   6        1.33        0.95      3.92 o
 -10   2   6        8.78       -3.83      3.43 o
  -9   2   6        1.26       -4.35      2.90 o
  -8   2   6        1.27        1.34      1.59 o
  -7   2   6      110.95       94.05      3.38 o
  -6   2   6      179.63      195.61      4.42 o
  -5   2   6       21.27       34.33      2.61 o
  -4   2   6      524.93      498.48      6.43 o
  -3   2   6       91.98      112.64      4.13 o
  -2   2   6      298.01      292.55      4.43 o
  -1   2   6      172.06      175.45      3.18 o
   0   2   6      400.58      386.90      6.30 o
   1   2   6      755.44      766.45      7.23 o
   2   2   6      126.43      157.66      2.56 o
   3   2   6      547.93      528.60      5.63 o
   4   2   6      734.62      790.60      8.29 o
   5   2   6      205.85      180.54      3.79 o
   6   2   6        7.67        8.50      1.49 o
   7   2   6      190.31      202.17      7.68 o
   8   2   6      108.03      112.29      6.74 o
   9   2   6        0.17       -2.90      3.20 o
  10   2   6        5.34        5.61      3.66 o
  11   2   6       29.98       29.05      4.44 o
 -11   3   6       19.66       38.38      4.74 o
 -10   3   6       56.69       41.46      4.57 o
  -9   3   6        0.20       -3.62      3.12 o
  -8   3   6        0.42        0.14      2.21 o
  -7   3   6       33.29       36.31      2.46 o
  -6   3   6      344.73      353.68      5.89 o
  -5   3   6      937.08      934.47     11.43 o
  -4   3   6       17.30       19.56      2.19 o
  -3   3   6      377.53      326.30      4.82 o
  -2   3   6       19.73        4.86      1.19 o
  -1   3   6       18.29       22.55      1.49 o
   0   3   6      895.73      882.44      8.76 o
   1   3   6       75.52       68.80      2.60 o
   2   3   6     2682.71     2635.97     20.16 o
   3   3   6      546.07      568.26      5.49 o
   4   3   6      148.66      156.59      2.89 o
   5   3   6      951.98      939.07      8.76 o
   6   3   6      953.76      956.69      9.61 o
   7   3   6      797.88      783.79     10.05 o
   8   3   6        2.89       -4.71      3.14 o
   9   3   6       88.05       87.65      5.85 o
  10   3   6        0.03       -3.08      3.49 o
  11   3   6        0.12       -0.51      3.95 o
 -11   4   6       39.47       35.74      4.74 o
 -10   4   6       55.74       60.06      4.90 o
  -9   4   6       31.90       19.63      3.61 o
  -8   4   6      121.13      121.40      4.59 o
  -7   4   6       40.71       41.73      2.52 o
  -6   4   6      200.84      216.89      5.26 o
  -5   4   6      389.92      393.20      8.49 o
  -4   4   6      987.85     1051.54     12.43 o
  -3   4   6        0.36        1.02      1.34 o
  -2   4   6        0.45        0.39      1.15 o
  -1   4   6      279.73      350.25      4.51 o
   0   4   6      226.81      180.51      2.86 o
   1   4   6      375.10      381.57      5.08 o
   2   4   6       58.94       63.66      2.90 o
   3   4   6      757.46      780.22      7.52 o
   4   4   6      112.23      117.96      2.28 o
   5   4   6       89.38       96.84      2.54 o
   6   4   6       60.25       56.83      1.84 o
   7   4   6       93.63       93.27      4.51 o
   8   4   6      103.14       69.87      5.56 o
   9   4   6        0.02       -1.67      3.27 o
  10   4   6        0.43       -0.76      3.68 o
  11   4   6       44.81       51.77      5.00 o
 -11   5   6        0.01        0.34      3.91 o
 -10   5   6       40.01       38.61      4.56 o
  -9   5   6        7.23        1.29      3.36 o
  -8   5   6        1.84        0.04      2.32 o
  -7   5   6        0.49        1.44      2.74 o
  -6   5   6        0.46        1.89      1.98 o
  -5   5   6       48.78       40.48      4.03 o
  -4   5   6       13.26       13.95      2.17 o
  -3   5   6        3.86        4.86      1.48 o
  -2   5   6       35.20       35.77      1.79 o
  -1   5   6      347.12      312.40      4.53 o
   0   5   6       18.58       25.64      2.71 o
   1   5   6     1155.51     1169.47     11.04 o
   2   5   6     1142.91     1126.97     10.10 o
   3   5   6        8.08       12.52      1.22 o
   4   5   6      104.13      128.12      2.42 o
   5   5   6      525.96      533.34      5.96 o
   6   5   6      139.26      138.58      3.06 o
   7   5   6      183.91      177.25      7.76 o
   8   5   6       21.40       28.71      4.25 o
   9   5   6      265.52      285.63      9.15 o
  10   5   6        3.41       -1.06      3.78 o
 -11   6   6       66.62       66.80      5.22 o
 -10   6   6        8.59        6.43      3.72 o
  -9   6   6       34.95       37.41      3.11 o
  -8   6   6       90.25       88.63      5.45 o
  -7   6   6      118.65      129.58      5.84 o
  -6   6   6      209.41      213.96      5.15 o
  -5   6   6       11.99        0.83      2.24 o
  -4   6   6      139.31      133.45      4.94 o
  -3   6   6       32.68       40.58      2.24 o
  -2   6   6       12.75       14.47      1.53 o
  -1   6   6       77.82       84.21      2.75 o
   0   6   6       68.66       40.03      2.00 o
   1   6   6      209.59      211.49      3.66 o
   2   6   6        6.28       11.85      1.35 o
   3   6   6      261.69      267.36      3.69 o
   4   6   6        4.63        2.99      1.13 o
   5   6   6       14.00        3.69      1.14 o
   6   6   6      497.75      490.17      6.02 o
   7   6   6      139.81      148.26      4.98 o
   8   6   6      707.69      700.01     26.38 o
   9   6   6        5.93        5.20      4.29 o
  10   6   6       52.49       39.75      4.77 o
 -10   7   6        8.37        5.64      3.58 o
  -9   7   6      106.03      136.23      6.58 o
  -8   7   6       73.01       61.34      4.69 o
  -7   7   6       19.09       18.66      3.26 o
  -6   7   6       36.20       44.97      2.97 o
  -5   7   6       37.07       28.13      2.43 o
  -4   7   6       34.03       31.79      2.38 o
  -3   7   6       20.97       16.76      1.99 o
  -2   7   6      336.19      342.57      6.07 o
  -1   7   6      232.71      228.73      4.21 o
   0   7   6        9.89        2.15      1.27 o
   1   7   6        4.63       -0.63      1.75 o
   2   7   6        7.17        2.86      0.89 o
   3   7   6      569.17      568.80      6.08 o
   4   7   6        7.87        3.55      1.16 o
   5   7   6      272.09      271.59      3.73 o
   6   7   6       89.63       69.17      2.69 o
   7   7   6      250.19      254.94      6.09 o
   8   7   6       29.22       29.25      4.49 o
   9   7   6       44.76       58.75      5.07 o
  10   7   6       40.17       46.38      4.87 o
 -10   8   6        4.87        3.15      5.36 o
  -9   8   6        0.23        1.23      3.33 o
  -8   8   6        5.84       -2.55      2.89 o
  -7   8   6       89.88       90.26      5.43 o
  -6   8   6      398.82      427.39      9.60 o
  -5   8   6      146.99      164.62      4.63 o
  -4   8   6      600.93      586.28      9.25 o
  -3   8   6       27.19       26.55      2.45 o
  -2   8   6      134.51      146.40      4.06 o
  -1   8   6      517.29      508.91      7.06 o
   0   8   6      104.79      134.56      3.26 o
   1   8   6      188.60      213.63      4.54 o
   2   8   6        0.09       -1.50      1.20 o
   3   8   6     1937.03     1953.38     15.59 o
   4   8   6       76.05       80.04      2.04 o
   5   8   6      334.68      352.88      4.97 o
   6   8   6       40.59       35.70      2.02 o
   7   8   6       50.32       66.49      4.12 o
   8   8   6      117.69      117.88      6.75 o
   9   8   6        3.10        2.91      4.54 o
  10   8   6       64.09       88.02      6.67 o
 -10   9   6       30.16       11.67      3.91 o
  -9   9   6       33.82       28.43      3.94 o
  -8   9   6       13.93       11.54      3.47 o
  -7   9   6       26.15       22.31      3.60 o
  -6   9   6       28.89       17.37      3.18 o
  -5   9   6       48.24       32.97      3.28 o
  -4   9   6        9.09        8.03      2.30 o
  -3   9   6       71.10       85.76      4.08 o
  -2   9   6       29.92       19.06      2.37 o
  -1   9   6        1.60       -0.72      1.41 o
   0   9   6        0.00       -1.85      1.31 o
   1   9   6     1021.25      967.70     11.25 o
   2   9   6      191.58      198.79      6.32 o
   3   9   6      159.62      171.07      3.19 o
   4   9   6      406.36      427.98      6.93 o
   5   9   6        0.01       -0.03      1.32 o
   6   9   6      984.60      975.92     17.93 o
   7   9   6      230.52      214.88      5.84 o
   8   9   6        0.01       -0.84      3.25 o
   9   9   6       11.53       10.28      4.61 o
  10   9   6        2.58        0.50      5.23 o
 -10  10   6        3.05       -1.21      3.36 o
  -9  10   6        1.18        2.18      3.44 o
  -8  10   6        5.09        4.11      3.31 o
  -7  10   6       67.92       76.98      5.69 o
  -6  10   6       49.10       48.40      3.75 o
  -5  10   6       63.07       65.00      6.00 o
  -4  10   6      301.11      285.11      9.05 o
  -3  10   6        4.53        8.46      2.64 o
  -2  10   6       14.40       13.47      2.34 o
  -1  10   6       65.28       57.63      3.14 o
   0  10   6        3.97        3.32      2.79 o
   1  10   6      204.17      189.95      4.01 o
   2  10   6       16.98       21.15      1.66 o
   3  10   6      636.69      616.61      8.82 o
   4  10   6      352.30      345.97      5.11 o
   5  10   6       23.86       20.73      1.91 o
   6  10   6       29.10       24.97      2.40 o
   7  10   6        0.64       -3.70      2.46 o
   8  10   6        5.51        7.77      3.32 o
   9  10   6        0.14       -1.34      5.23 o
  10  10   6        8.53        4.73      5.57 o
 -10  11   6        5.76        4.53      3.70 o
  -9  11   6      130.75      144.16      6.96 o
  -8  11   6      104.76       97.12      5.72 o
  -7  11   6      182.40      204.23      7.00 o
  -6  11   6      104.00      104.09      5.44 o
  -5  11   6       37.77       30.95      4.16 o
  -4  11   6       50.63       47.13      5.34 o
  -3  11   6       93.68       97.38      6.03 o
  -2  11   6       95.35      103.04      4.50 o
  -1  11   6      456.47      441.76      7.44 o
   0  11   6       46.01       62.57      3.09 o
   1  11   6      468.38      458.27      6.78 o
   2  11   6      350.69      313.62      4.71 o
   3  11   6     1018.25      964.61     11.66 o
   4  11   6      805.54      798.47     12.91 o
   5  11   6        2.60        1.06      4.37 o
   6  11   6      400.29      443.04      8.46 o
   7  11   6        0.22       -1.62      2.55 o
   8  11   6      252.09      296.09     10.05 o
   9  11   6      327.73      361.15     15.08 o
  -9  12   6        6.05        3.86      3.76 o
  -8  12   6       14.22       12.64      3.70 o
  -7  12   6        0.05       -2.23      3.07 o
  -6  12   6       22.41       15.31      3.49 o
  -5  12   6       49.09       41.34      4.64 o
  -4  12   6       31.64       34.73      6.81 o
  -3  12   6      484.30      497.69     12.55 o
  -2  12   6      277.02      284.64      8.99 o
  -1  12   6      203.39      220.66      6.03 o
   0  12   6      177.55      188.58      7.07 o
   1  12   6      581.52      600.31      8.20 o
   2  12   6       14.09       17.64      1.89 o
   3  12   6     1621.58     1504.30     16.91 o
   4  12   6      415.85      435.00      7.54 o
   5  12   6        8.79        3.01      3.00 o
   6  12   6      118.71      112.03      5.41 o
   7  12   6       21.70       20.24      4.63 o
   8  12   6       16.66       28.01      4.82 o
   9  12   6       51.31       62.06      7.45 o
  -9  13   6       15.67       19.43      4.09 o
  -8  13   6       13.13       -1.43      3.42 o
  -7  13   6        2.02       -1.57      3.30 o
  -6  13   6       93.78      101.98      6.98 o
  -5  13   6      123.34      143.25      7.94 o
  -4  13   6        0.79        0.31      3.42 o
  -3  13   6      128.78      113.72      6.52 o
  -2  13   6       45.97       43.57      4.15 o
  -1  13   6      117.31       90.04      7.87 o
   0  13   6      194.20      228.72      7.25 o
   1  13   6      232.84      226.04      7.16 o
   2  13   6      433.43      459.91      7.90 o
   3  13   6        7.31       14.85      4.08 o
   4  13   6       22.20       26.69      4.30 o
   5  13   6        8.87        2.01      6.83 o
   6  13   6        0.36        1.68      3.16 o
   7  13   6        8.61        5.67      4.65 o
   8  13   6       20.99       23.93      4.98 o
   9  13   6       52.53       60.60      7.58 o
  -9  14   6        5.44        0.91      3.69 o
  -8  14   6        4.00       -0.65      3.30 o
  -7  14   6       16.92       10.65      3.50 o
  -6  14   6       31.50       31.14      4.78 o
  -5  14   6      138.69      137.20      7.53 o
  -4  14   6      288.11      310.00     10.12 o
  -3  14   6        7.50        2.75      3.16 o
  -2  14   6        2.89       -3.25      3.98 o
  -1  14   6      105.20       84.34      8.46 o
   0  14   6        3.05       -0.27      2.76 o
   1  14   6      101.37       99.44     13.27 o
   2  14   6      113.62      110.06      4.58 o
   3  14   6      692.14      619.49     14.76 o
   4  14   6        1.42        0.94      4.90 o
   5  14   6       52.41       49.38      5.10 o
   6  14   6      208.20      196.24      8.50 o
   7  14   6       23.05       33.31      5.59 o
   8  14   6      235.88      241.52      9.77 o
   9  14   6       14.61       16.58      6.07 o
  -8  15   6        0.03        0.11      3.61 o
  -7  15   6       29.54       18.60      4.83 o
  -6  15   6       24.08       27.47      4.59 o
  -5  15   6       21.08       18.82      4.48 o
  -4  15   6        0.53        2.50      3.75 o
  -3  15   6       41.56       52.73      4.82 o
  -2  15   6       31.24       32.62      6.45 o
  -1  15   6        0.24       -6.74      4.61 o
   0  15   6       45.61       38.92      5.61 o
   1  15   6        1.59       -0.49      2.41 o
   2  15   6        0.07       -4.38      3.32 o
   3  15   6        3.87        9.75      3.78 o
   4  15   6        4.17       -1.06      3.66 o
   5  15   6        0.01       -5.33      3.55 o
   6  15   6       31.74       38.45      5.11 o
   7  15   6        0.35        0.68      4.06 o
   8  15   6       17.97       24.27      5.24 o
  -8  16   6      115.51      148.43      7.10 o
  -7  16   6       32.93       33.34      5.45 o
  -6  16   6        8.43       17.09      4.46 o
  -5  16   6       57.86       54.54      5.43 o
  -4  16   6      275.90      263.08      9.84 o
  -3  16   6      224.77      238.61      9.74 o
  -2  16   6       19.66       25.71      6.57 o
  -1  16   6      152.90      138.36     10.47 o
   0  16   6      217.01      257.99      7.23 o
   1  16   6       70.71       76.74      6.14 o
   2  16   6       12.16        3.53      3.86 o
   3  16   6        2.33       -1.70      3.68 o
   4  16   6        0.75       -0.76      3.67 o
   5  16   6       60.46       68.01      5.95 o
   6  16   6        2.79        4.14      4.39 o
   7  16   6       94.53      112.41      7.49 o
   8  16   6       78.61      105.99     10.13 o
  -8  17   6        0.00        2.54      3.75 o
  -7  17   6       12.63       10.49      4.79 o
  -6  17   6        0.35        0.95      4.71 o
  -5  17   6        1.41        5.96      4.34 o
  -4  17   6       45.79       41.05      5.24 o
  -3  17   6        6.88        5.15      5.19 o
  -2  17   6        7.23        6.70      5.44 o
  -1  17   6       13.80       25.00      6.99 o
   0  17   6       15.88       30.89      6.70 o
   1  17   6       12.91       16.72      4.45 o
   2  17   6      350.84      341.29     10.85 o
   3  17   6        0.49       -0.52      4.01 o
   4  17   6       56.34       50.25      5.46 o
   5  17   6        7.71        8.18      4.39 o
   6  17   6       19.75       14.58      4.60 o
   7  17   6        4.30        2.35      6.83 o
  -7  18   6       19.46       13.43      6.47 o
  -6  18   6      117.92      129.65      8.61 o
  -5  18   6       34.87       30.35      5.31 o
  -4  18   6       28.36       26.84      6.78 o
  -3  18   6      218.79      243.94     13.23 o
  -2  18   6        9.81       16.25      6.62 o
  -1  18   6      929.47      932.65     28.35 o
   0  18   6      439.14      489.24     13.62 o
   1  18   6      100.54       80.97      6.67 o
   2  18   6        1.31        1.05      4.09 o
   3  18   6       42.41       21.35      4.62 o
   4  18   6       64.30       64.78      6.04 o
   5  18   6       65.42       69.27      6.09 o
   6  18   6        3.26        2.01      4.58 o
   7  18   6       18.65       21.73      8.79 o
  -6  19   6      218.22      227.74     22.22 o
  -5  19   6      173.86      225.54     16.98 o
  -4  19   6        2.37       12.52      6.41 o
  -3  19   6      122.74      143.30     11.22 o
  -2  19   6      205.09      228.19     12.77 o
  -1  19   6       16.92       21.40      6.41 o
   0  19   6       18.68       29.33      5.05 o
   1  19   6        2.12       -0.17      4.10 o
   2  19   6      201.83      219.04      9.31 o
   3  19   6       75.70       69.53      6.17 o
   4  19   6       22.80       27.94      5.02 o
   5  19   6       41.06       61.30      6.20 o
   6  19   6       17.58       26.25      5.49 o
  -6  20   6        1.20        4.16      5.11 o
  -5  20   6       19.01       23.12      7.87 o
  -4  20   6       30.04       35.26      7.54 o
  -3  20   6        1.14        6.83      5.78 o
  -2  20   6       63.82       89.24     10.30 o
  -1  20   6       88.23       93.73      7.15 o
   0  20   6       16.04       12.52      4.45 o
   1  20   6        0.57       -3.49      4.31 o
   2  20   6       88.36      108.08     11.22 o
   3  20   6        1.35        0.85      4.16 o
   4  20   6       28.47       31.86      5.46 o
   5  20   6        3.94        1.33      4.48 o
   6  20   6       26.04       22.99      5.29 o
  -5  21   6       49.12       49.16      8.67 o
  -4  21   6       47.59       70.14      9.30 o
  -3  21   6       30.43       26.34      7.54 o
  -2  21   6      136.52      157.54     12.10 o
  -1  21   6        6.48        9.10      4.88 o
   0  21   6       15.58       16.30      5.07 o
   1  21   6       55.03       70.65      8.44 o
   2  21   6       28.89       28.31      5.08 o
   3  21   6        5.58        5.54      4.69 o
   4  21   6        2.65       -1.58      4.35 o
   5  21   6        7.41        7.24      4.76 o
  -4  22   6       53.67       73.20      9.38 o
  -3  22   6       23.50       26.80      6.83 o
  -2  22   6        3.18        5.03      6.70 o
  -1  22   6       13.10       11.75      5.14 o
   0  22   6      187.94      205.39      9.34 o
   1  22   6       63.26       77.57      8.86 o
   2  22   6        0.00       -5.24      4.05 o
   3  22   6        1.83       -1.10      4.39 o
   4  22   6       33.43       36.07      5.80 o
  -3  23   6        0.06        0.84      6.78 o
  -2  23   6       14.61       14.02      5.08 o
  -1  23   6       36.03       43.81      6.02 o
   0  23   6        4.83        4.93      4.95 o
   1  23   6       37.02       38.94      7.66 o
   2  23   6        0.49       -0.38      4.60 o
 -10   1   7       46.81       43.13      4.14 o
  -9   1   7       74.90       77.15      8.04 o
  -8   1   7        1.17        1.37      2.12 o
  -7   1   7       60.63       50.24      2.75 o
  -6   1   7        0.64        0.62      1.86 o
  -5   1   7       27.62       29.64      2.36 o
  -4   1   7        1.19        5.71      1.89 o
  -3   1   7      317.64      322.53      5.16 o
  -2   1   7      908.03      904.80     10.15 o
  -1   1   7      181.78      178.86      3.73 o
   0   1   7     2045.96     1960.70     17.75 o
   1   1   7     2286.67     2401.58     19.85 o
   2   1   7      908.06      830.21      7.65 o
   3   1   7       27.87       22.73      1.88 o
   4   1   7      394.09      416.61      5.61 o
   5   1   7      268.10      290.95      4.52 o
   6   1   7      155.21      145.72      4.76 o
   7   1   7      202.71      164.12      5.32 o
   8   1   7       89.54       93.78      6.49 o
   9   1   7       96.44      100.69      6.90 o
  10   1   7       16.83       16.46      4.38 o
 -10   2   7        2.91       -0.82      3.69 o
  -9   2   7       85.02       62.73      5.07 o
  -8   2   7        0.92       -3.19      2.13 o
  -7   2   7      152.63      142.72      3.86 o
  -6   2   7        0.15        4.62      1.89 o
  -5   2   7     1182.64     1263.62     18.94 o
  -4   2   7      499.49      482.84      6.68 o
  -3   2   7      346.48      329.16      5.23 o
  -2   2   7       55.54       71.52      2.84 o
  -1   2   7        9.57        6.10      1.67 o
   0   2   7      280.46      280.61      6.90 o
   1   2   7      156.77      171.02      5.13 o
   2   2   7      457.53      457.20      5.03 o
   3   2   7     2401.10     2348.10     19.44 o
   4   2   7     1040.02     1003.86     10.28 o
   5   2   7       14.76       14.54      1.67 o
   6   2   7        0.93       -0.74      1.83 o
   7   2   7        8.97        4.18      3.25 o
   8   2   7      182.53      165.12      7.37 o
   9   2   7       85.02       80.26      6.29 o
  10   2   7       30.80       35.78      4.85 o
 -10   3   7        0.02       -3.69      3.88 o
  -9   3   7        0.85       -6.33      4.22 o
  -8   3   7        1.26       -2.53      2.33 o
  -7   3   7      123.30      116.83      3.57 o
  -6   3   7      172.75      178.18      4.16 o
  -5   3   7        6.72        3.16      5.05 o
  -4   3   7      116.13      120.12      5.65 o
  -3   3   7       71.41       79.12      3.20 o
  -2   3   7      111.80      100.65      3.66 o
  -1   3   7       85.35       90.59      3.01 o
   0   3   7       23.55       29.82      5.23 o
   1   3   7       34.42       44.61      2.25 o
   2   3   7       26.30       19.42      1.89 o
   3   3   7        0.01       -2.34      1.82 o
   4   3   7       27.21       28.98      2.17 o
   5   3   7        0.24       -2.09      1.42 o
   6   3   7       29.07       27.57      2.88 o
   7   3   7       87.85       68.15      4.80 o
   8   3   7        0.77       -3.64      4.50 o
   9   3   7       10.66        9.67      4.16 o
  10   3   7        0.02       -2.39      3.91 o
 -10   4   7        6.93       -2.43      3.80 o
  -9   4   7       25.35       15.02      4.24 o
  -8   4   7       45.36       44.77      5.89 o
  -7   4   7       73.06       77.20      3.47 o
  -6   4   7        0.22       -2.66      1.77 o
  -5   4   7       91.54      101.55      8.29 o
  -4   4   7        1.22       -0.39      1.93 o
  -3   4   7        0.02       -2.71      1.81 o
  -2   4   7        0.98       -3.26      2.18 o
  -1   4   7     1451.00     1447.26     13.80 o
   0   4   7      803.85      879.28      9.82 o
   1   4   7       68.50       70.71      2.94 o
   2   4   7      978.25      957.64      9.11 o
   3   4   7     1215.12     1163.44     10.04 o
   4   4   7      378.50      382.10      4.90 o
   5   4   7        0.82       -2.17      1.45 o
   6   4   7      129.69      128.02      4.09 o
   7   4   7       12.65       12.58      3.46 o
   8   4   7        5.94       -0.48      3.16 o
   9   4   7       63.40       45.26      5.03 o
  10   4   7       55.23       71.53      6.19 o
 -10   5   7        4.43       -1.39      3.79 o
  -9   5   7        6.30        0.83      4.02 o
  -8   5   7       31.65       40.94      3.36 o
  -7   5   7        8.13        6.44      2.09 o
  -6   5   7        5.82       -1.51      1.98 o
  -5   5   7        5.59        2.95      3.18 o
  -4   5   7       35.96       27.17      2.09 o
  -3   5   7       16.44       20.71      1.88 o
  -2   5   7      109.23       98.24      3.03 o
  -1   5   7       11.02        9.27      2.03 o
   0   5   7      196.84      165.66      4.25 o
   1   5   7      472.94      436.61      5.83 o
   2   5   7      141.23      118.99      3.34 o
   3   5   7      118.92      102.23      3.20 o
   4   5   7        6.00        0.18      1.18 o
   5   5   7      585.34      576.93      7.16 o
   6   5   7      164.15      140.45      4.26 o
   7   5   7       84.98       79.41      5.04 o
   8   5   7        5.81        1.20      3.12 o
   9   5   7       11.94       10.52      4.28 o
  10   5   7        0.93       -0.23      4.17 o
 -10   6   7       23.75       20.35      4.49 o
  -9   6   7      119.54      164.71      9.61 o
  -8   6   7      287.41      340.55     10.58 o
  -7   6   7       11.20        8.60      2.13 o
  -6   6   7       13.66        4.62      2.06 o
  -5   6   7        3.15        1.05      2.25 o
  -4   6   7        4.94        3.89      2.49 o
  -3   6   7      187.04      216.59      4.62 o
  -2   6   7       29.74       24.63      1.91 o
  -1   6   7      568.86      546.94      6.44 o
   0   6   7      276.55      307.51      5.91 o
   1   6   7      101.11      110.35      3.74 o
   2   6   7      142.06      141.12      3.55 o
   3   6   7      151.58      135.75      3.13 o
   4   6   7       81.71       85.15      2.39 o
   5   6   7       42.50       48.23      2.67 o
   6   6   7        8.98        8.17      2.58 o
   7   6   7      223.50      265.25      7.83 o
   8   6   7       46.05       40.71      3.99 o
   9   6   7       36.46       38.64      4.97 o
 -10   7   7        0.78       -1.35      3.72 o
  -9   7   7       51.92       65.21      5.38 o
  -8   7   7       96.90      101.49      5.20 o
  -7   7   7       44.72       38.05      3.90 o
  -6   7   7      158.49      150.82      4.88 o
  -5   7   7       30.23       33.45      2.69 o
  -4   7   7       33.17       18.82      2.19 o
  -3   7   7       82.23       77.16      3.23 o
  -2   7   7       65.84       73.17      3.03 o
  -1   7   7      115.70      103.36      3.36 o
   0   7   7      138.05      102.90      2.94 o
   1   7   7      605.81      597.25      8.07 o
   2   7   7       54.49       49.32      2.31 o
   3   7   7      652.44      640.16      7.32 o
   4   7   7        0.05       -2.16      1.71 o
   5   7   7      614.54      561.96      8.35 o
   6   7   7        0.68       -3.73      2.49 o
   7   7   7        8.05        4.28      3.23 o
   8   7   7       32.52       35.58      3.97 o
   9   7   7       14.53       12.64      4.43 o
  -9   8   7       75.09       82.92      5.97 o
  -8   8   7       77.83       75.35      5.74 o
  -7   8   7       16.82        8.82      3.17 o
  -6   8   7       41.20       41.56      3.32 o
  -5   8   7       12.24       10.76      2.40 o
  -4   8   7        1.44       -2.90      1.93 o
  -3   8   7       49.59       40.21      2.41 o
  -2   8   7        1.27       -0.05      1.95 o
  -1   8   7       40.83       31.26      2.44 o
   0   8   7       27.36       34.15      2.25 o
   1   8   7       75.43       72.70      3.03 o
   2   8   7      114.64       99.02      4.19 o
   3   8   7     1478.22     1425.51     12.90 o
   4   8   7      132.52      133.41      4.10 o
   5   8   7      122.05      116.83      5.14 o
   6   8   7        4.86       -2.42      2.48 o
   7   8   7        0.81       -4.15      2.77 o
   8   8   7       12.30        4.10      3.44 o
   9   8   7       47.61       57.53      5.34 o
  -9   9   7        1.90       -5.36      3.57 o
  -8   9   7       17.63       13.67      3.88 o
  -7   9   7        2.28        1.64      3.09 o
  -6   9   7      123.53      152.93      6.47 o
  -5   9   7      322.55      328.20      7.00 o
  -4   9   7       15.94       12.29      2.85 o
  -3   9   7       20.95       31.50      2.75 o
  -2   9   7        0.77        0.05      2.03 o
  -1   9   7      351.37      370.37      6.88 o
   0   9   7      132.02      149.17      4.55 o
   1   9   7      101.04      102.72      3.27 o
   2   9   7        3.07        1.88      1.25 o
   3   9   7       55.41       53.69      4.67 o
   4   9   7      369.91      403.29      6.19 o
   5   9   7       90.35       96.77      4.61 o
   6   9   7       95.39       85.33      4.41 o
   7   9   7        6.69        8.04      3.20 o
   8   9   7       33.02       35.25      4.10 o
   9   9   7      111.64      128.96      7.84 o
  -9  10   7       36.26       31.16      4.48 o
  -8  10   7       35.90       39.43      4.63 o
  -7  10   7        7.33       10.24      3.60 o
  -6  10   7       17.57       15.63      3.25 o
  -5  10   7       28.73       22.35      3.51 o
  -4  10   7       14.92        9.67      2.45 o
  -3  10   7      161.51      179.67      5.02 o
  -2  10   7      165.43      177.97      4.86 o
  -1  10   7      370.91      380.26      7.07 o
   0  10   7        0.14        0.43      2.94 o
   1  10   7      484.36      496.25      7.13 o
   2  10   7       21.17       25.40      1.99 o
   3  10   7      696.59      622.16      7.92 o
   4  10   7       75.79       80.87      3.76 o
   5  10   7        0.49       -1.76      2.57 o
   6  10   7       44.54       46.66      3.46 o
   7  10   7       91.79      111.33      5.72 o
   8  10   7        0.39        1.61      3.61 o
   9  10   7       29.71       32.18      5.18 o
  -9  11   7       17.72       12.28      4.13 o
  -8  11   7       36.08       27.15      4.29 o
  -7  11   7       34.69       36.83      4.14 o
  -6  11   7       10.11       12.58      3.34 o
  -5  11   7       29.95       25.95      3.59 o
  -4  11   7        0.29       -0.59      3.45 o
  -3  11   7        2.31       -0.41      2.60 o
  -2  11   7        5.63        6.91      2.24 o
  -1  11   7       36.08       36.82      2.70 o
   0  11   7       15.15        6.10      2.62 o
   1  11   7      310.82      304.35      5.01 o
   2  11   7      215.87      217.73      4.66 o
   3  11   7       11.31        6.01      2.48 o
   4  11   7        4.15        1.83      2.59 o
   5  11   7       41.24       40.22      3.27 o
   6  11   7        0.92        2.82      2.76 o
   7  11   7        3.78        4.64      3.60 o
   8  11   7       38.39       31.44      4.02 o
  -8  12   7       94.42      115.15      6.55 o
  -7  12   7       53.94       51.71      4.43 o
  -6  12   7        8.61        6.46      3.43 o
  -5  12   7        3.63       -2.44      3.02 o
  -4  12   7       39.76       33.26      4.45 o
  -3  12   7      232.76      266.85      9.23 o
  -2  12   7        0.71        2.05      2.08 o
  -1  12   7      352.05      346.90      6.82 o
   0  12   7       59.91       78.85      6.50 o
   1  12   7      242.36      249.09      6.51 o
   2  12   7       81.35       72.81      3.12 o
   3  12   7      163.70      208.56      8.17 o
   4  12   7       33.32       38.35      3.83 o
   5  12   7        0.02        2.15      2.79 o
   6  12   7       51.26       62.67      3.94 o
   7  12   7       53.27       55.08      4.47 o
   8  12   7        6.11        4.35      4.44 o
  -8  13   7       34.59       36.59      4.54 o
  -7  13   7        0.13       -5.03      3.35 o
  -6  13   7       43.53       41.34      4.16 o
  -5  13   7        2.99        2.09      3.99 o
  -4  13   7        2.03        1.59      3.67 o
  -3  13   7        1.53       -0.27      3.41 o
  -2  13   7        4.53        5.55      2.85 o
  -1  13   7       90.03       84.77      5.72 o
   0  13   7        5.86       -0.54      2.82 o
   1  13   7      207.38      185.91      4.78 o
   2  13   7        0.08       -1.38      1.86 o
   3  13   7       24.26       24.60      3.49 o
   4  13   7      229.22      229.75      7.34 o
   5  13   7      236.46      248.77      6.63 o
   6  13   7        8.32       10.03      3.46 o
   7  13   7        0.75        3.10      4.54 o
   8  13   7       31.20       35.91      5.42 o
  -8  14   7        1.23       -3.31      3.98 o
  -7  14   7        8.83        7.29      3.80 o
  -6  14   7        7.30        4.18      3.68 o
  -5  14   7       52.48       57.04      5.35 o
  -4  14   7      152.31      164.67      9.00 o
  -3  14   7        1.16        1.30      3.90 o
  -2  14   7        0.55        1.89      2.71 o
  -1  14   7      135.50      131.59      6.37 o
   0  14   7       95.10       96.61      5.96 o
   1  14   7       17.49       23.86      2.39 o
   2  14   7        1.41        0.11      3.89 o
   3  14   7       84.48      105.06      6.64 o
   4  14   7       21.83       28.94      5.80 o
   5  14   7      107.64       99.39      6.97 o
   6  14   7      113.22      112.01      7.30 o
   7  14   7       23.74       21.63      4.75 o
  -7  15   7       72.86       76.05      6.82 o
  -6  15   7       57.02       61.22      5.88 o
  -5  15   7        0.02        0.46      3.92 o
  -4  15   7        2.57       -6.60      4.40 o
  -3  15   7       80.42       83.56      6.75 o
  -2  15   7      206.87      231.26      8.42 o
  -1  15   7       82.19       72.21      5.47 o
   0  15   7        0.96       -4.36      4.98 o
   1  15   7       83.94       81.25      7.35 o
   2  15   7       64.21       56.31      5.51 o
   3  15   7      125.32      116.60      7.40 o
   4  15   7        4.44        2.15      4.13 o
   5  15   7      233.49      252.99      9.81 o
   6  15   7       82.09       97.55      7.35 o
   7  15   7       12.26       15.77      4.71 o
  -7  16   7       16.64       14.90      4.19 o
  -6  16   7        0.22       -6.11      4.07 o
  -5  16   7       24.32       15.88      4.74 o
  -4  16   7       32.63       24.30      4.99 o
  -3  16   7       45.86       45.39      5.12 o
  -2  16   7       39.67       32.04      7.33 o
  -1  16   7      106.42      102.06      9.51 o
   0  16   7       38.28       40.91      5.19 o
   1  16   7       83.32       82.36      6.40 o
   2  16   7       64.51       66.41      5.95 o
   3  16   7       46.42       62.36      5.91 o
   4  16   7       23.06       17.91      4.91 o
   5  16   7        3.27        4.06      4.26 o
   6  16   7       39.69       48.34      5.79 o
   7  16   7        0.88       -1.30      5.90 o
  -6  17   7       14.21       14.73      5.27 o
  -5  17   7        6.77        4.17      4.64 o
  -4  17   7        0.04       -6.22      4.28 o
  -3  17   7       67.94       69.98      8.84 o
  -2  17   7       41.90       45.69      7.37 o
  -1  17   7        1.01        4.61      5.82 o
   0  17   7        0.77        0.81      4.35 o
   1  17   7       94.73      116.70      7.50 o
   2  17   7       85.87       81.00      6.88 o
   3  17   7        7.82        8.38      4.71 o
   4  17   7       21.73       27.70      5.18 o
   5  17   7      100.39      125.46      7.77 o
   6  17   7       46.43       72.45      9.88 o
  -6  18   7        1.58       -4.91      5.14 o
  -5  18   7       11.30       12.84      5.24 o
  -4  18   7        7.75        8.12      6.24 o
  -3  18   7       11.79        8.46      6.70 o
  -2  18   7        3.70       -9.05      6.03 o
  -1  18   7       19.26       16.16      6.37 o
   0  18   7       68.39       72.84      6.49 o
   1  18   7        5.59       10.88      4.48 o
   2  18   7       24.32       20.25      4.83 o
   3  18   7       73.27       84.19      6.91 o
   4  18   7       50.33       63.25      6.81 o
   5  18   7       46.64       63.51      6.54 o
  -5  19   7        0.48       10.85      5.45 o
  -4  19   7       33.41       45.10      8.42 o
  -3  19   7       13.54       22.15      7.45 o
  -2  19   7       48.97       60.76      8.88 o
  -1  19   7        9.83        5.95      6.11 o
   0  19   7        3.94        6.03      4.36 o
   1  19   7       17.01       18.88      5.10 o
   2  19   7       67.20       78.36      6.75 o
   3  19   7       68.06       77.65      7.16 o
   4  19   7        1.11        2.23      4.70 o
   5  19   7      121.17      145.02     12.44 o
  -4  20   7      121.48      156.37     12.77 o
  -3  20   7       41.95       37.61      8.33 o
  -2  20   7       31.54       42.84      8.54 o
  -1  20   7        0.13       -2.29      4.71 o
   0  20   7        2.84       -3.60      4.64 o
   1  20   7       46.95       48.87      6.04 o
   2  20   7        0.77        4.95      4.39 o
   3  20   7      142.30      157.34      8.88 o
   4  20   7       66.63       74.26      6.89 o
  -3  21   7        3.13        1.84      7.08 o
  -2  21   7       86.66      101.39     11.43 o
  -1  21   7        2.48        4.68      5.67 o
   0  21   7       13.27       15.69      4.99 o
   1  21   7        2.36       -0.97      4.33 o
   2  21   7        0.01        4.44      4.51 o
   3  21   7       13.90       13.67      5.17 o
   0  22   7       20.34       33.48      5.81 o
  -9   0   8       63.64       65.32      6.49 o
  -8   0   8       10.30       -0.08      9.72 o
  -7   0   8        5.33       -4.48      2.99 o
  -6   0   8        1.23       -3.80      2.71 o
  -5   0   8       94.36      105.72      5.40 o
  -4   0   8        2.91        7.15      3.11 o
  -3   0   8       72.57       49.87      3.70 o
  -2   0   8       29.82       23.18      3.09 o
  -1   0   8      706.63      617.92     11.04 o
   0   0   8       21.47       38.11      4.21 o
   1   0   8      895.09     1009.58     15.75 o
   2   0   8      334.09      310.67      6.62 o
   3   0   8      160.26      181.62      5.06 o
   4   0   8      419.13      412.82      9.80 o
   5   0   8       34.69       34.91      4.33 o
   6   0   8       38.70       42.47      4.93 o
   7   0   8       32.55       38.87      7.37 o
   8   0   8        1.27       -6.11      5.11 o
   9   0   8       55.69       66.88      7.71 o
  -9   1   8        2.32       -3.17      3.23 o
  -8   1   8        6.92       -0.04      3.20 o
  -7   1   8       17.42        7.92      2.04 o
  -6   1   8        0.96       -3.02      2.01 o
  -5   1   8      288.20      277.61      5.36 o
  -4   1   8      452.44      472.33      7.06 o
  -3   1   8       18.61       17.12      2.12 o
  -2   1   8       86.18       91.94      3.42 o
  -1   1   8       94.04       96.31      3.38 o
   0   1   8      119.35      131.00      3.51 o
   1   1   8     1028.55     1026.56     10.45 o
   2   1   8      184.64      187.93      4.86 o
   3   1   8       78.22       58.58      2.52 o
   4   1   8       26.08       32.80      2.39 o
   5   1   8        0.10       -2.50      2.38 o
   6   1   8       35.12       24.59      3.12 o
   7   1   8       21.91       16.58      3.06 o
   8   1   8       70.06       69.03      5.89 o
   9   1   8        6.14        6.15      4.19 o
  -9   2   8        1.51       -4.75      3.17 o
  -8   2   8        0.01       -4.90      3.27 o
  -7   2   8        2.81       -2.80      1.87 o
  -6   2   8       75.90       86.49      3.66 o
  -5   2   8      176.92      198.44      4.82 o
  -4   2   8       11.51       18.51      3.19 o
  -3   2   8      291.71      258.69      4.91 o
  -2   2   8      367.90      363.34      5.72 o
  -1   2   8      130.06      107.45      3.37 o
   0   2   8       81.98       90.54      4.30 o
   1   2   8        0.57       -2.41      2.62 o
   2   2   8      209.97      201.18      3.53 o
   3   2   8      320.55      331.14      5.13 o
   4   2   8      205.71      162.43      4.46 o
   5   2   8       23.45       19.25      2.82 o
   6   2   8       95.91       85.31      4.38 o
   7   2   8       73.65       74.85      4.40 o
   8   2   8       29.55       27.04      4.18 o
   9   2   8       26.38       28.08      5.02 o
  -9   3   8        3.30       -2.60      3.12 o
  -8   3   8        9.75       -3.45      3.23 o
  -7   3   8        5.06        2.31      2.00 o
  -6   3   8       66.48       83.22      3.57 o
  -5   3   8        2.49       -1.73      2.38 o
  -4   3   8      453.77      455.02      6.83 o
  -3   3   8      291.66      306.79      5.39 o
  -2   3   8      109.14       92.04      3.29 o
  -1   3   8      160.53      152.87      3.74 o
   0   3   8       94.69       78.13      4.47 o
   1   3   8      907.87      917.06     10.31 o
   2   3   8      269.66      288.14      4.56 o
   3   3   8      112.52       89.89      3.17 o
   4   3   8       31.33       35.45      3.21 o
   5   3   8       38.36       42.84      3.20 o
   6   3   8      165.92      171.83      5.47 o
   7   3   8       22.67       12.00      2.94 o
   8   3   8      221.71      212.34      7.25 o
   9   3   8       45.59       55.05      5.77 o
  -9   4   8       20.57        8.30      3.52 o
  -8   4   8       15.94       22.14      4.07 o
  -7   4   8       22.67       30.69      2.41 o
  -6   4   8        0.74       -3.01      2.01 o
  -5   4   8       57.20       54.85      2.78 o
  -4   4   8        0.00       -3.07      2.05 o
  -3   4   8       94.15      104.28      3.69 o
  -2   4   8       24.77       20.16      2.05 o
  -1   4   8      136.65      120.72      3.51 o
   0   4   8       20.65       20.66      2.63 o
   1   4   8      275.64      264.46      4.60 o
   2   4   8      171.68      183.51      3.69 o
   3   4   8       39.10       41.64      2.03 o
   4   4   8       86.05       77.09      4.44 o
   5   4   8       83.39       90.01      4.38 o
   6   4   8       93.00       83.20      4.37 o
   7   4   8        1.36       -3.09      2.94 o
   8   4   8       34.26       44.98      4.44 o
   9   4   8       33.18       21.52      5.05 o
  -9   5   8        0.08       -4.81      3.21 o
  -8   5   8       55.45       65.06      5.14 o
  -7   5   8       11.35        8.92      2.17 o
  -6   5   8       23.67       23.62      2.38 o
  -5   5   8       57.80       50.72      2.73 o
  -4   5   8      121.65      101.48      5.25 o
  -3   5   8      232.85      250.25      4.88 o
  -2   5   8       15.80       13.27      1.97 o
  -1   5   8        6.12       -2.09      1.63 o
   0   5   8      109.06      112.16      3.69 o
   1   5   8       69.70       58.23      2.61 o
   2   5   8       90.11       84.22      3.34 o
   3   5   8        0.07       -0.38      1.41 o
   4   5   8      214.76      232.94      5.34 o
   5   5   8        7.07        1.17      2.18 o
   6   5   8        3.44        3.09      2.60 o
   7   5   8       11.10       14.45      4.59 o
   8   5   8      117.61      113.56      6.03 o
  -9   6   8       35.76       31.56      4.55 o
  -8   6   8        7.83       11.52      3.49 o
  -7   6   8        3.22       -0.78      2.55 o
  -6   6   8        9.96        7.49      2.16 o
  -5   6   8       55.78       55.17      2.83 o
  -4   6   8       17.07       19.97      2.18 o
  -3   6   8       79.95       54.64      2.80 o
  -2   6   8      276.96      295.64      5.22 o
  -1   6   8       41.17       17.67      1.94 o
   0   6   8      127.51      140.61      3.58 o
   1   6   8       63.60       57.36      3.01 o
   2   6   8      561.39      528.63      7.11 o
   3   6   8      220.44      237.12      4.56 o
   4   6   8       17.79       11.53      1.65 o
   5   6   8        9.76       10.02      2.40 o
   6   6   8       45.01       42.73      3.51 o
   7   6   8        0.01        0.10      3.38 o
   8   6   8       15.58        7.91      5.00 o
  -8   7   8       44.69       42.85      4.70 o
  -7   7   8        0.23        5.25      2.73 o
  -6   7   8        0.10       -2.54      2.02 o
  -5   7   8       61.96       68.12      3.45 o
  -4   7   8        6.03        4.23      2.04 o
  -3   7   8       33.53       38.33      3.20 o
  -2   7   8       80.41       74.56      3.23 o
  -1   7   8        0.34       -2.49      1.66 o
   0   7   8       26.21       17.89      1.77 o
   1   7   8      240.96      254.02      6.67 o
   2   7   8       86.40       90.72      3.46 o
   3   7   8      281.84      268.30      5.66 o
   4   7   8       35.23       37.34      2.75 o
   5   7   8      220.66      208.96      5.15 o
   6   7   8       42.36       39.88      4.08 o
   7   7   8       63.56       67.06      4.87 o
   8   7   8        3.63        1.67      3.37 o
  -8   8   8       29.70       30.91      3.68 o
  -7   8   8      140.47      161.79      5.98 o
  -6   8   8       14.69       19.58      2.43 o
  -5   8   8      493.19      544.60      7.91 o
  -4   8   8      111.02      139.10      4.45 o
  -3   8   8      104.35      101.48      3.60 o
  -2   8   8      111.47      139.15      3.94 o
  -1   8   8        5.94       10.08      1.91 o
   0   8   8      369.69      400.98      6.74 o
   1   8   8      321.67      337.75      6.83 o
   2   8   8      597.05      581.04      7.81 o
   3   8   8       92.39      109.71      4.07 o
   4   8   8      175.98      186.07      4.85 o
   5   8   8       40.64       39.90      2.93 o
   6   8   8       20.98       24.60      3.77 o
   7   8   8       21.67       14.28      3.63 o
   8   8   8       11.03        9.99      3.68 o
  -8   9   8        0.22       -2.88      3.08 o
  -7   9   8       12.94       15.73      4.22 o
  -6   9   8        2.97        2.97      2.69 o
  -5   9   8        7.42        9.75      2.67 o
  -4   9   8       37.00       31.06      2.65 o
  -3   9   8        5.73        2.90      2.09 o
  -2   9   8      103.63      123.41      4.08 o
  -1   9   8       75.19       62.85      5.14 o
   0   9   8      626.42      617.04      9.97 o
   1   9   8      251.70      264.58      5.31 o
   2   9   8      214.93      213.10      5.10 o
   3   9   8        0.02       -1.63      2.17 o
   4   9   8      135.89      147.75      4.48 o
   5   9   8       74.38       61.20      3.88 o
   6   9   8        6.50        3.29      3.34 o
   7   9   8       10.05       16.22      3.67 o
   8   9   8       50.74       45.12      5.40 o
  -8  10   8       15.00       13.60      4.11 o
  -7  10   8       54.39       69.96      7.35 o
  -6  10   8        0.77        0.93      3.46 o
  -5  10   8       75.20       70.67      5.45 o
  -4  10   8      147.17      159.32      4.83 o
  -3  10   8       48.83       56.35      3.20 o
  -2  10   8        5.96        2.02      2.23 o
  -1  10   8        0.81       -0.36      2.25 o
   0  10   8      122.85      140.55     11.07 o
   1  10   8      138.02      132.46      3.83 o
   2  10   8       50.88       48.93      2.96 o
   3  10   8      107.14       86.14      3.74 o
   4  10   8       23.56       22.84      2.55 o
   5  10   8       21.29       16.88      3.30 o
   6  10   8       29.77       34.84      4.16 o
   7  10   8        4.92        2.42      3.51 o
  -7  11   8      124.60      136.99      7.32 o
  -6  11   8       52.98       46.88      4.25 o
  -5  11   8        4.33        2.75      2.87 o
  -4  11   8       69.09       50.44      3.09 o
  -3  11   8       68.96       72.44      3.63 o
  -2  11   8      101.73      134.34      4.83 o
  -1  11   8        1.86        6.33      2.44 o
   0  11   8      652.81      660.74     12.08 o
   1  11   8      161.65      176.93      5.42 o
   2  11   8        4.51        9.42      2.25 o
   3  11   8        0.06       -1.13      2.08 o
   4  11   8      148.41      140.24      5.37 o
   5  11   8      110.39       92.00      4.82 o
   6  11   8       40.82       52.79      4.55 o
   7  11   8        9.99       13.46      4.01 o
  -7  12   8       60.68       69.83      6.01 o
  -6  12   8        2.81        4.62      3.92 o
  -5  12   8      140.28      171.44      7.17 o
  -4  12   8        5.58        2.50      3.28 o
  -3  12   8      102.41      116.58      4.84 o
  -2  12   8       98.78      105.00      4.64 o
  -1  12   8        0.09        4.78      3.00 o
   0  12   8       44.60       45.20      4.97 o
   1  12   8       56.97       70.51      3.81 o
   2  12   8      121.32      105.76      5.14 o
   3  12   8       49.68       44.10      3.59 o
   4  12   8      330.97      331.18      7.75 o
   5  12   8       11.79        6.88      3.09 o
   6  12   8       51.65       53.80      4.69 o
   7  12   8        5.45        3.15      3.72 o
  -7  13   8       38.50       37.68      4.82 o
  -6  13   8       72.34       88.71      6.52 o
  -5  13   8       31.74       35.65      4.40 o
  -4  13   8        2.91        2.13      3.22 o
  -3  13   8       41.75       45.94      4.08 o
  -2  13   8      163.66      152.59      5.23 o
  -1  13   8      106.66      107.91     12.81 o
   0  13   8       20.60       17.15      4.27 o
   1  13   8       40.10       47.67      4.21 o
   2  13   8        7.92        3.65      3.36 o
   3  13   8       21.42       34.18      3.49 o
   4  13   8       27.15       39.45      3.73 o
   5  13   8        0.02        2.49      3.44 o
   6  13   8        2.02        0.75      3.56 o
  -6  14   8        6.41        7.05      4.13 o
  -5  14   8      147.21      169.36      7.47 o
  -4  14   8       54.10       53.87      4.54 o
  -3  14   8       73.59       70.69      5.46 o
  -2  14   8      169.97      180.04      8.53 o
  -1  14   8        1.38        5.78      6.45 o
   0  14   8      131.59      127.94     11.06 o
   1  14   8      171.18      168.59      9.53 o
   2  14   8      339.22      348.35      9.42 o
   3  14   8      158.12      164.58      6.97 o
   4  14   8       56.23       58.44      4.13 o
   5  14   8      157.97      146.31     10.49 o
   6  14   8       14.23       16.63      5.02 o
  -6  15   8        2.74        1.91      3.98 o
  -5  15   8        4.62       10.83      4.88 o
  -4  15   8        0.47       -4.17      4.36 o
  -3  15   8       23.36       15.56      5.09 o
  -2  15   8        4.81       -0.04      6.57 o
  -1  15   8       60.92       59.88      8.54 o
   0  15   8        0.42       -0.45      6.66 o
   1  15   8       20.00       23.40      5.12 o
   2  15   8        0.01       12.30      4.88 o
   3  15   8       41.19       46.32      5.65 o
   4  15   8       31.04       33.05      5.64 o
   5  15   8        1.92        2.91      4.66 o
   6  15   8       10.62       10.55      6.83 o
  -5  16   8        9.91        0.88      4.86 o
  -4  16   8       42.73       31.99      5.52 o
  -3  16   8       14.06       11.06      6.41 o
  -2  16   8       65.54       62.90      8.79 o
  -1  16   8      178.98      183.51     12.23 o
   0  16   8       11.24       18.95      5.27 o
   1  16   8       58.94       70.37      6.54 o
   2  16   8      123.29      132.43      8.25 o
   3  16   8       53.61       49.84      6.03 o
   4  16   8        9.21        6.28      5.10 o
   5  16   8        0.80       -4.40      5.49 o
  -4  17   8       44.22       53.93      6.33 o
  -3  17   8      125.29      128.94     11.14 o
  -2  17   8        0.85        4.73      6.87 o
  -1  17   8        5.62        8.63      6.32 o
   0  17   8       17.28       21.52      5.12 o
   1  17   8        5.82        9.39      4.93 o
   2  17   8       25.01       20.45      5.62 o
   3  17   8       43.65       50.88      6.23 o
   4  17   8        9.23        4.65      4.78 o
  -4  18   8        1.30       -2.09      6.99 o
  -3  18   8       44.84       32.08      8.21 o
  -2  18   8       19.54       23.95      7.87 o
  -1  18   8      120.64      129.69     12.23 o
   0  18   8        1.81        0.68      5.13 o
   1  18   8       78.72       83.86      7.71 o
   2  18   8      109.44      127.32      8.54 o
   3  18   8       25.96       37.16      6.19 o
  -2  19   8        0.18       -0.04      6.24 o
  -1  19   8       10.90        9.76      5.58 o
   0  19   8        2.48        3.46      4.79 o
   1  19   8      108.78      123.37      8.88 o
   2  19   8       11.91       19.52      6.41 o
  -8   1   9       41.30       45.54      4.77 o
  -7   1   9        0.00       -3.29      2.19 o
  -6   1   9       18.19        5.78      2.33 o
  -5   1   9        0.15       -2.25      2.10 o
  -4   1   9       63.36       59.56      3.06 o
  -3   1   9      261.36      294.32      5.64 o
  -2   1   9       22.60       25.63      2.31 o
  -1   1   9      102.93       80.74      3.44 o
   0   1   9      137.45      158.92      3.92 o
   1   1   9       50.45       46.53      2.44 o
   2   1   9        0.01       -2.98      1.99 o
   3   1   9       53.08       38.48      2.99 o
   4   1   9       61.03       62.76      3.89 o
   5   1   9       57.73       58.02      3.87 o
   6   1   9        0.94       -3.24      2.79 o
   7   1   9       92.99      103.60      5.10 o
  -8   2   9       17.10       17.00      3.67 o
  -7   2   9       18.17       16.42      2.92 o
  -6   2   9        9.11        7.12      2.36 o
  -5   2   9        3.65       -3.19      2.13 o
  -4   2   9      171.79      150.48      4.33 o
  -3   2   9       68.73       84.25      3.74 o
  -2   2   9       56.60       56.05      2.88 o
  -1   2   9       90.08       76.60      3.41 o
   0   2   9       36.77       36.04      2.29 o
   1   2   9        1.43        0.77      1.95 o
   2   2   9       12.32        5.90      2.14 o
   3   2   9       89.05      106.85      4.19 o
   4   2   9       23.75       27.80      3.13 o
   5   2   9      359.61      346.23      7.71 o
   6   2   9        8.97       11.41      3.16 o
   7   2   9        8.10        6.78      3.17 o
  -8   3   9        0.02       -4.79      3.19 o
  -7   3   9        4.40        0.45      3.24 o
  -6   3   9        0.05       -2.73      2.17 o
  -5   3   9       38.42       29.88      2.62 o
  -4   3   9        0.91       -3.17      2.11 o
  -3   3   9       84.16       74.17      3.84 o
  -2   3   9        0.02        0.74      2.03 o
  -1   3   9       12.33       15.08      2.07 o
   0   3   9      182.14      188.88      4.25 o
   1   3   9      341.96      340.86      5.39 o
   2   3   9        8.19        7.12      2.53 o
   3   3   9      453.67      431.42      7.56 o
   4   3   9       82.29       82.31      4.59 o
   5   3   9        0.03        3.51      2.92 o
   6   3   9        1.46       -1.72      2.85 o
   7   3   9       33.74       30.10      3.65 o
  -7   4   9        0.13       -3.40      3.60 o
  -6   4   9      155.63      185.14      4.93 o
  -5   4   9       91.54       89.90      3.97 o
  -4   4   9       22.67        4.47      2.21 o
  -3   4   9       39.54       45.36      2.71 o
  -2   4   9       48.75       48.94      2.93 o
  -1   4   9      267.44      253.76      4.99 o
   0   4   9      168.34      196.24      4.36 o
   1   4   9       10.95       15.73      1.90 o
   2   4   9       16.99        9.37      1.92 o
   3   4   9       17.85       22.30      2.73 o
   4   4   9        2.65       -0.98      2.72 o
   5   4   9       91.31       83.90      4.67 o
   6   4   9       22.39       29.81      3.41 o
   7   4   9       23.77       16.88      3.85 o
  -7   5   9        0.58       -3.26      2.55 o
  -6   5   9       17.60       15.82      2.59 o
  -5   5   9        0.00        0.36      2.18 o
  -4   5   9        9.34        9.08      2.34 o
  -3   5   9        1.68        0.12      2.41 o
  -2   5   9       14.99       11.93      2.21 o
  -1   5   9       25.60       17.94      2.20 o
   0   5   9       13.09        8.62      1.95 o
   1   5   9      148.76      131.80      4.30 o
   2   5   9        1.00        1.93      1.87 o
   3   5   9      180.08      174.36      4.99 o
   4   5   9        0.29       -2.58      2.61 o
   5   5   9       91.72       98.21      4.78 o
   6   5   9        0.65       -1.38      2.87 o
   7   5   9       74.16       77.96      6.51 o
  -7   6   9       42.62       49.49      4.35 o
  -6   6   9       42.64       56.53      3.11 o
  -5   6   9        4.31       -0.86      2.26 o
  -4   6   9       67.72       81.02      3.76 o
  -3   6   9       64.25       68.19      3.25 o
  -2   6   9       43.64       34.48      2.48 o
  -1   6   9      190.73      212.15      4.68 o
   0   6   9        1.35       -0.57      1.86 o
   1   6   9      388.10      419.38      6.43 o
   2   6   9      111.05      105.37      4.88 o
   3   6   9       40.70       47.03      3.14 o
   4   6   9       36.42       33.39      3.27 o
   5   6   9       38.24       34.22      3.55 o
   6   6   9       11.63       15.67      3.28 o
   7   6   9       13.89       18.29      4.12 o
  -7   7   9       47.58       54.96      4.19 o
  -6   7   9        9.71       13.11      2.53 o
  -5   7   9      107.62      122.37      4.40 o
  -4   7   9       78.36       76.02      3.78 o
  -3   7   9        0.05       -1.82      2.00 o
  -2   7   9       65.68       57.34      2.91 o
  -1   7   9        0.05       -1.13      1.96 o
   0   7   9       79.57       74.32      3.31 o
   1   7   9        0.09        2.64      2.02 o
   2   7   9        7.03       11.23      2.08 o
   3   7   9       17.83       18.26      2.69 o
   4   7   9       79.82       77.51      4.25 o
   5   7   9        1.33       -1.34      2.91 o
   6   7   9        6.82        1.79      3.06 o
   7   7   9       66.03       70.80      6.92 o
  -7   8   9       12.01        8.26      5.09 o
  -6   8   9        0.40       -2.04      2.40 o
  -5   8   9        1.97       -0.85      2.31 o
  -4   8   9        4.99        1.26      2.28 o
  -3   8   9      107.89      112.04      4.10 o
  -2   8   9       36.60       31.65      2.52 o
  -1   8   9       63.22       69.40      3.19 o
   0   8   9        6.76        6.89      2.13 o
   1   8   9      171.94      190.39      4.46 o
   2   8   9       82.31       83.83      3.53 o
   3   8   9       20.09       10.99      2.58 o
   4   8   9       54.90       52.17      3.95 o
   5   8   9       68.69       56.90      4.68 o
   6   8   9       18.40       12.38      3.71 o
  -6   9   9       34.62       51.40      3.17 o
  -5   9   9       67.15       65.33      3.33 o
  -4   9   9       64.73       72.59      3.72 o
  -3   9   9       20.60       21.51      2.86 o
  -2   9   9       92.98       68.32      3.34 o
  -1   9   9       10.64        9.62      2.15 o
   0   9   9       78.44       79.70      4.47 o
   1   9   9       31.39       35.68      2.65 o
   2   9   9       87.34      103.86      3.71 o
   3   9   9        4.10        4.10      2.56 o
   4   9   9       15.43       11.13      3.77 o
   5   9   9        3.00       -1.11      3.46 o
   6   9   9        0.01       -2.60      3.59 o
  -6  10   9       19.96       18.70      3.18 o
  -5  10   9        0.42        0.27      2.48 o
  -4  10   9       49.50       65.81      3.70 o
  -3  10   9       13.78       11.53      2.45 o
  -2  10   9       87.59       94.52      3.92 o
  -1  10   9       73.57       65.20      3.54 o
   0  10   9        0.01       -1.96      2.49 o
   1  10   9        4.37        1.73      2.45 o
   2  10   9       57.72       53.31      3.41 o
   3  10   9       57.46       52.23      3.90 o
   4  10   9       17.15       15.81      3.79 o
   5  10   9       97.47       90.00      5.81 o
   6  10   9       19.86       24.74      4.21 o
  -6  11   9       29.18       18.08      3.80 o
  -5  11   9       25.60       27.25      3.78 o
  -4  11   9        3.65        0.18      2.67 o
  -3  11   9       23.76       17.82      2.85 o
  -2  11   9        8.71        4.96      2.44 o
  -1  11   9        1.16       -2.87      2.24 o
   0  11   9       19.63       20.62      3.74 o
   1  11   9       69.50       48.88      3.84 o
   2  11   9        2.77       -0.86      3.00 o
   3  11   9       75.49       73.48      4.46 o
   4  11   9       12.47       11.57      3.87 o
   5  11   9        1.59       -1.13      3.58 o
  -5  12   9       67.38       66.20      5.84 o
  -4  12   9       56.01       73.95      4.83 o
  -3  12   9       36.74       43.75      3.74 o
  -2  12   9       36.77       35.06      3.38 o
  -1  12   9        8.17        4.41      4.14 o
   0  12   9        0.98       -1.19      3.23 o
   1  12   9       24.19       28.76      3.54 o
   2  12   9       38.28       38.20      3.76 o
   3  12   9       22.05       29.25      3.77 o
   4  12   9        0.77        0.21      3.61 o
   5  12   9      115.47      112.13      6.31 o
  -5  13   9      119.08      124.04      7.08 o
  -4  13   9       36.96       35.82      4.58 o
  -3  13   9       24.07       20.77      3.82 o
  -2  13   9        3.41        4.78      3.43 o
  -1  13   9        0.11       -3.19      4.17 o
   0  13   9       87.64       71.27      6.13 o
   1  13   9       26.12       35.31      3.74 o
   2  13   9       13.64       17.54      3.38 o
   3  13   9        0.22        2.07      3.16 o
   4  13   9        0.31       -3.22      3.57 o
  -4  14   9       17.38       10.93      4.17 o
  -3  14   9       48.62       62.16      4.77 o
  -2  14   9       63.51       55.32      8.92 o
  -1  14   9        7.48        4.39      4.90 o
   0  14   9        0.09       -5.19      3.46 o
   1  14   9        0.54       -0.48      3.48 o
   2  14   9       11.87       16.71      3.72 o
   3  14   9       11.49       13.63      3.52 o
   4  14   9        0.09       -5.56      4.34 o
  -3  15   9        3.20        2.78      4.41 o
  -2  15   9        5.56        0.13      6.32 o
  -1  15   9       16.70       33.17      8.21 o
   0  15   9       55.08       63.67      6.66 o
   1  15   9        8.15        6.88      5.08 o
   2  15   9       12.16       11.42      4.92 o
   3  15   9       60.05       56.91      6.30 o
  -2  16   9        0.02       -9.92      6.62 o
  -1  16   9       15.87       22.24      7.29 o
   0  16   9        1.61        1.61      4.88 o
   1  16   9       36.86       36.35      8.84 o
   2  16   9        1.86        0.17      6.32 o
  -6   0  10       57.29       56.77      6.68 o
  -5   0  10       25.26        5.36      3.68 o
  -4   0  10       54.74       34.02      3.92 o
  -3   0  10      209.61      201.65      6.98 o
  -2   0  10       85.85       99.63      5.77 o
  -1   0  10        7.42       10.72      3.18 o
   0   0  10        4.01       -4.38      3.63 o
   1   0  10       13.97       10.33      3.44 o
   2   0  10       77.12       57.71      5.60 o
   3   0  10       48.79       43.75      5.55 o
   4   0  10      115.98      122.96      9.19 o
   5   0  10       55.58       46.25      5.79 o
  -6   1  10       23.77       17.91      2.74 o
  -5   1  10        3.63       -2.77      2.44 o
  -4   1  10       37.03       31.01      2.79 o
  -3   1  10        0.34        0.42      2.31 o
  -2   1  10        2.87       -0.44      2.17 o
  -1   1  10       89.73       89.40      3.77 o
   0   1  10        1.34       -3.30      2.82 o
   1   1  10       40.40       41.30      3.29 o
   2   1  10       36.96       28.91      3.60 o
   3   1  10       67.36       70.39      4.25 o
   4   1  10        7.27        5.22      3.68 o
   5   1  10       15.80       16.59      3.41 o
  -6   2  10       11.23        8.34      2.68 o
  -5   2  10       28.68       27.71      2.95 o
  -4   2  10        6.83        6.20      2.52 o
  -3   2  10       19.88       27.93      2.64 o
  -2   2  10      102.01       92.41      3.92 o
  -1   2  10        2.63        1.53      2.15 o
   0   2  10       91.88       84.30      4.78 o
   1   2  10       22.53       20.06      3.01 o
   2   2  10        4.88        7.18      2.95 o
   3   2  10        8.47        8.87      3.17 o
   4   2  10       75.82       82.33      4.68 o
   5   2  10       86.58       95.61      5.18 o
  -6   3  10        8.69        6.34      2.62 o
  -5   3  10       59.97       55.38      3.27 o
  -4   3  10       76.92       89.49      4.29 o
  -3   3  10        3.40       -3.08      2.28 o
  -2   3  10        0.06       -2.53      2.12 o
  -1   3  10       15.63       24.87      2.43 o
   0   3  10       95.79      100.67      5.94 o
   1   3  10      187.04      186.95      5.45 o
   2   3  10      130.93      113.69      5.12 o
   3   3  10      252.23      273.93      7.15 o
   4   3  10        9.47        8.04      3.16 o
   5   3  10       28.50       35.41      5.05 o
  -5   4  10       13.49       14.83      2.70 o
  -4   4  10       28.67       31.23      2.89 o
  -3   4  10        0.30       -2.37      2.31 o
  -2   4  10        4.12        3.54      2.31 o
  -1   4  10       23.74       28.72      2.57 o
   0   4  10      140.99      151.48      5.55 o
   1   4  10       42.22       48.73      4.30 o
   2   4  10        6.90        5.51      2.99 o
   3   4  10        2.85        3.24      3.02 o
   4   4  10        0.42        0.79      3.01 o
   5   4  10        2.16        6.39      3.24 o
  -5   5  10       13.23       15.57      2.81 o
  -4   5  10      156.64      156.16      4.91 o
  -3   5  10       71.09       79.13      3.86 o
  -2   5  10       81.67       78.63      3.60 o
  -1   5  10      188.94      190.47      4.70 o
   0   5  10        7.66       15.06      3.40 o
   1   5  10        2.23        0.30      2.61 o
   2   5  10        0.17       -2.51      2.81 o
   3   5  10       39.08       46.92      3.80 o
   4   5  10      104.12      118.77      5.49 o
   5   5  10       82.36       92.03      5.29 o
  -5   6  10       25.28       30.90      2.95 o
  -4   6  10       21.89       22.15      2.75 o
  -3   6  10        2.01        0.33      2.36 o
  -2   6  10        0.73       -1.30      2.21 o
  -1   6  10       24.59       33.73      3.43 o
   0   6  10      129.95      142.34      5.50 o
   1   6  10       11.04       11.64      2.94 o
   2   6  10       78.12       72.68      3.93 o
   3   6  10        7.54        7.57      3.15 o
   4   6  10      211.74      221.66      6.72 o
   5   6  10       54.59       52.48      4.78 o
  -5   7  10       10.93       12.68      2.75 o
  -4   7  10       25.48       24.58      2.84 o
  -3   7  10       24.05       28.46      2.80 o
  -2   7  10       70.99       67.86      3.78 o
  -1   7  10       84.75       84.84      5.36 o
   0   7  10       14.54        4.84      2.88 o
   1   7  10       79.82       87.60      4.36 o
   2   7  10       41.39       38.39      3.37 o
   3   7  10       11.11       10.19      3.24 o
   4   7  10       14.95       16.52      4.02 o
  -4   8  10       15.40       15.38      2.74 o
  -3   8  10      119.65      159.62      6.28 o
  -2   8  10        5.46       10.39      2.62 o
  -1   8  10       13.09       15.92      3.00 o
   0   8  10       44.49       43.37      3.49 o
   1   8  10      158.16      148.56      5.08 o
   2   8  10      189.52      205.13      5.66 o
   3   8  10       16.20       24.04      4.25 o
   4   8  10       35.33       35.80      4.56 o
  -4   9  10        4.72        4.04      2.84 o
  -3   9  10        5.98       17.85      2.99 o
  -2   9  10       68.82       64.95      3.68 o
  -1   9  10        0.15       -3.41      2.77 o
   0   9  10       32.87       32.78      3.35 o
   1   9  10       23.16       16.67      3.53 o
   2   9  10       14.96       18.13      3.53 o
   3   9  10       93.86       92.09      6.14 o
   4   9  10        0.17       -3.73      4.35 o
  -4  10  10        5.34        1.68      2.76 o
  -3  10  10       19.95       19.01      2.99 o
  -2  10  10        1.79       -1.77      2.56 o
  -1  10  10        0.01       -2.65      2.75 o
   0  10  10       52.89       49.92      3.76 o
   1  10  10       74.54       73.77      4.57 o
   2  10  10       11.01       14.42      3.57 o
   3  10  10        4.27        2.05      3.85 o
  -3  11  10       53.72       65.09      3.93 o
  -2  11  10       29.40       19.07      3.03 o
  -1  11  10       65.89       76.13      4.71 o
   0  11  10       62.86       82.79      4.88 o
   1  11  10       10.44       14.94      3.70 o
   2  11  10       53.43       56.33      4.42 o
   3  11  10      111.89      129.47      8.69 o
  -2  12  10       29.66       34.04      3.77 o
  -1  12  10        6.35        7.71      3.25 o
   0  12  10       40.66       47.10      3.82 o
   1  12  10       37.97       36.02      4.88 o
   2  12  10      129.40      142.61      7.40 o
  -2   1  11       21.99       15.60      3.46 o
  -1   1  11       78.11       83.79      6.96 o
   0   1  11       79.66       92.69      7.47 o
   1   1  11        6.00       11.86      4.53 o
   2   1  11       49.04       44.31      4.09 o
  -2   2  11       72.67       54.73      4.70 o
  -1   2  11       17.70       15.26      4.24 o
   0   2  11       60.83       58.94     10.53 o
   1   2  11       54.48       52.98      4.30 o
   2   2  11       11.32       16.38      3.54 o
  -2   3  11        0.72       -2.28      3.41 o
  -1   3  11       12.15        6.33      3.88 o
   0   3  11        9.50        7.98      4.79 o
   1   3  11        6.31        2.69      3.31 o
   2   3  11       28.21       24.72      3.81 o
  -2   4  11        3.85        2.03      3.69 o
  -1   4  11        0.34       -0.29      3.55 o
   0   4  11       96.75       99.60      7.37 o
   1   4  11       83.20       84.71      4.96 o
  -1   5  11      141.52      152.86      6.94 o
   0   5  11       16.93       21.41      5.09 o
   1   5  11        2.36        2.67      3.17 o
 
